# Supplementary material for: Causal relationship between gut microbiota and male erectile dysfunction: a Mendelian randomization analysis
Source: Front Microbiol. 2024 Aug 29;15:1367740. doi: 10.3389/fmicb.2024.1367740 (PMC11390668; doi:10.3389/fmicb.2024.1367740)
Supplement: Supplementary file 2 [file Table_2.xlsx]

## Sheet: Sheet1
Instrumental Variable Selection
id.exposure	SNP	effect_allele	other_allele	eaf	beta.exposure	se.exposure	pval.exposure	R2	F
ebi-a-GCST90016908	rs10841473	G	C	0.2704	-0.0583765	0.0123353	2.59358e-06	0.00134461	24.6907
ebi-a-GCST90016908	rs11655079	T	C	0.2495	-0.0560674	0.0124286	5.92516e-06	0.00117726	21.614
ebi-a-GCST90016908	rs11745923	G	T	0.3966	0.0563759	0.0115529	1.58132e-06	0.00152116	27.9375
ebi-a-GCST90016908	rs12049045	A	G	0.3817	0.0510452	0.0114325	8.62621e-06	0.00122988	22.5812
ebi-a-GCST90016908	rs12899991	T	A	0.84	-0.0719923	0.0154661	4.02819e-06	0.00139316	25.5834
ebi-a-GCST90016908	rs134366	A	G	0.9404	-0.111877	0.023501	1.50428e-06	0.00140304	25.7651
ebi-a-GCST90016908	rs1376754	G	A	0.4702	0.0509242	0.0112503	6.71382e-06	0.00129203	23.7239
ebi-a-GCST90016908	rs1515761	C	T	0.8668	-0.0762317	0.0169884	4.96364e-06	0.00134191	24.6411
ebi-a-GCST90016908	rs182549	T	C	0.5089	-0.111489	0.012066	3.78966e-20	0.00621293	114.645
ebi-a-GCST90016908	rs4945008	G	A	0.6998	-0.0540741	0.0121393	5.39237e-06	0.00122855	22.5569
ebi-a-GCST90016908	rs6660520	G	A	0.7853	-0.0711483	0.0134495	1.10652e-07	0.00170697	31.356
ebi-a-GCST90016908	rs72767435	T	C	0.0676	-0.126352	0.0273626	2.56803e-06	0.00201253	36.9803
ebi-a-GCST90016908	rs7322849	T	C	0.0964	0.0944467	0.0192976	6.20798e-07	0.00155402	28.542
ebi-a-GCST90016908	rs7700479	T	A	0.0795	-0.0769653	0.0173933	8.62144e-06	0.000866984	15.9125
ebi-a-GCST90016908	rs80083040	T	G	0.0517	0.155784	0.0348017	8.62105e-06	0.00237964	43.742
ebi-a-GCST90016908	rs857444	C	T	0.3608	0.0509553	0.011539	8.92237e-06	0.0011976	21.9879
ebi-a-GCST90016908	rs961091	G	A	0.4334	0.0501255	0.011255	8.67601e-06	0.00123399	22.6569
ebi-a-GCST90016909	rs12977163	G	C	0.3678	0.0690234	0.0153829	7.14184e-06	0.00221559	40.7197
ebi-a-GCST90016909	rs140912403	C	T	0.0646	-0.160677	0.0317708	6.20369e-07	0.00312009	57.3953
ebi-a-GCST90016909	rs17061716	G	C	0.1372	0.0927341	0.0207569	9.33254e-06	0.00203598	37.4119
ebi-a-GCST90016909	rs34569731	G	A	0.665	-0.0705145	0.0157564	7.37921e-06	0.00221541	40.7163
ebi-a-GCST90016909	rs62285697	C	T	0.1998	0.0805256	0.0180912	9.75933e-06	0.00207344	38.1018
ebi-a-GCST90016909	rs76784716	A	G	0.0716	0.133271	0.0267738	5.09143e-07	0.00236129	43.4038
ebi-a-GCST90016909	rs7960664	A	G	0.8489	-0.0969489	0.0215149	8.84301e-06	0.00241122	44.3238
ebi-a-GCST90016909	rs9813022	A	G	0.3022	-0.0751277	0.0153867	1.05334e-06	0.00238043	43.7565
ebi-a-GCST90016910	rs11110282	A	G	0.0676	-0.101189	0.0217379	4.85445e-06	0.00129076	23.7006
ebi-a-GCST90016910	rs111552159	C	G	0.0636	0.128032	0.0286921	9.12809e-06	0.00195248	35.8745
ebi-a-GCST90016910	rs11730038	G	A	0.2406	-0.0630747	0.0128717	1.96024e-06	0.00145381	26.6987
ebi-a-GCST90016910	rs12797734	T	C	0.2525	0.0572158	0.0126793	7.21174e-06	0.00123576	22.6894
ebi-a-GCST90016910	rs13068444	A	G	0.1928	0.0601035	0.0136407	9.53038e-06	0.00112439	20.6423
ebi-a-GCST90016910	rs1595463	C	A	0.4871	0.0476864	0.0108547	7.97389e-06	0.00113624	20.8601
ebi-a-GCST90016910	rs1962325	G	C	0.6809	-0.0554219	0.0114789	1.38433e-06	0.00133476	24.5095
ebi-a-GCST90016910	rs28564647	T	G	0.2058	-0.0613034	0.0137579	7.81196e-06	0.0012285	22.5559
ebi-a-GCST90016910	rs2952251	G	A	0.7475	0.0598868	0.0123903	1.07895e-06	0.00135383	24.8602
ebi-a-GCST90016910	rs34989881	A	G	0.0656	0.111056	0.0246039	6.54591e-06	0.001512	27.769
ebi-a-GCST90016910	rs35344081	G	A	0.2406	0.0619529	0.0127066	1.01499e-06	0.00140255	25.7562
ebi-a-GCST90016910	rs4028634	C	T	0.5746	-0.0520614	0.0109842	2.2076e-06	0.00132503	24.3306
ebi-a-GCST90016910	rs4459992	T	C	0.3201	0.0535854	0.0116362	4.29833e-06	0.00124984	22.9482
ebi-a-GCST90016910	rs57872228	C	T	0.171	-0.0714773	0.0146647	9.21977e-07	0.00144849	26.601
ebi-a-GCST90016910	rs694949	A	G	0.1223	-0.081146	0.0180042	7.59591e-06	0.00141363	25.9599
ebi-a-GCST90016910	rs74352383	T	A	0.0944	-0.104496	0.0217083	1.52753e-06	0.00186697	34.3006
ebi-a-GCST90016910	rs74663707	C	T	0.0726	0.0979154	0.0224074	8.45688e-06	0.00129103	23.7055
ebi-a-GCST90016910	rs7666190	A	C	0.9374	0.104044	0.0247934	8.46837e-06	0.00127047	23.3275
ebi-a-GCST90016910	rs76717940	T	A	0.0606	0.156331	0.0325945	1.07251e-06	0.00278255	51.1688
ebi-a-GCST90016910	rs77558518	A	G	0.0646	-0.107255	0.0222879	1.33773e-06	0.00139026	25.53
ebi-a-GCST90016910	rs78938557	T	C	0.0676	0.108007	0.0232858	1.06891e-06	0.00147056	27.0068
ebi-a-GCST90016910	rs9581006	T	C	0.9543	-0.225309	0.0467697	1.79457e-06	0.0044278	81.5582
ebi-a-GCST90016911	rs11146701	A	G	0.4254	0.0473596	0.010541	7.08223e-06	0.0010965	20.1297
ebi-a-GCST90016911	rs13291169	C	G	0.16	0.0689676	0.0148765	3.74576e-06	0.00127856	23.4762
ebi-a-GCST90016911	rs17343978	A	C	0.2604	-0.0552057	0.0120278	8.3593e-06	0.00117391	21.5525
ebi-a-GCST90016911	rs2032750	C	T	0.5487	0.0508393	0.0106807	1.91509e-06	0.00128006	23.5038
ebi-a-GCST90016911	rs2363574	T	C	0.9682	0.222741	0.0508055	9.93482e-06	0.00305508	56.1957
ebi-a-GCST90016911	rs4916508	A	G	0.5646	0.0466729	0.0105312	8.4711e-06	0.001071	19.661
ebi-a-GCST90016911	rs55773148	G	A	0.0527	-0.121514	0.0236759	3.89583e-07	0.00147428	27.0753
ebi-a-GCST90016911	rs62531359	T	G	0.1451	0.0655728	0.0149891	9.08657e-06	0.00106674	19.5828
ebi-a-GCST90016911	rs62575403	C	T	0.0437	0.140055	0.0311128	7.06122e-06	0.00163947	30.1139
ebi-a-GCST90016911	rs72706335	T	C	0.0656	-0.22241	0.0493458	7.65526e-06	0.00606422	111.884
ebi-a-GCST90016911	rs73975615	G	A	0.0109	-0.207018	0.0442633	1.21616e-06	0.000924087	16.9616
ebi-a-GCST90016911	rs7546249	A	T	0.7545	0.0567113	0.0118386	1.54814e-06	0.00119146	21.8751
ebi-a-GCST90016911	rs7631304	G	A	0.17	-0.0645771	0.0132957	8.36778e-07	0.00117683	21.6062
ebi-a-GCST90016911	rs79585701	A	C	0.1292	0.0646823	0.0149628	9.98596e-06	0.000941417	17.28
ebi-a-GCST90016911	rs929878	T	C	0.7555	0.0548532	0.012153	4.7338e-06	0.0011116	20.4071
ebi-a-GCST90016912	rs11128180	A	G	0.2237	0.0592944	0.0128769	3.67147e-06	0.0012211	22.42
ebi-a-GCST90016912	rs12467854	G	C	0.2078	0.0641363	0.0131766	1.09863e-06	0.00135431	24.869
ebi-a-GCST90016912	rs1511453	A	G	0.0636	0.0923492	0.0199158	4.75762e-06	0.00101582	18.647
ebi-a-GCST90016912	rs1928341	G	A	0.5785	-0.0525581	0.0110408	2.0153e-06	0.00134713	24.737
ebi-a-GCST90016912	rs2321387	G	A	0.5298	-0.0494596	0.0109424	5.80029e-06	0.00121878	22.3773
ebi-a-GCST90016912	rs2367850	G	C	0.2207	0.064006	0.0130374	9.11759e-07	0.00140922	25.8787
ebi-a-GCST90016912	rs2613606	T	C	0.6064	0.0513106	0.0109091	2.19816e-06	0.00125678	23.0758
ebi-a-GCST90016912	rs320161	G	A	0.7247	-0.0572286	0.01262	7.33247e-06	0.00130683	23.9961
ebi-a-GCST90016912	rs4033856	T	C	0.8708	-0.0832423	0.0167237	5.17166e-07	0.00155919	28.6371
ebi-a-GCST90016912	rs6087811	T	G	0.0815	-0.0978177	0.0198522	7.44303e-07	0.00143252	26.3073
ebi-a-GCST90016912	rs62395635	T	C	0.0706	0.109741	0.0236	2.9409e-06	0.00158043	29.0278
ebi-a-GCST90016912	rs72747231	C	G	0.0417	-0.137281	0.0290338	2.05509e-06	0.00150622	27.6627
ebi-a-GCST90016912	rs75242906	C	T	0.0537	-0.121083	0.028075	9.27278e-06	0.00149005	27.3652
ebi-a-GCST90016913	rs10209007	G	C	0.0795	0.0794173	0.0182427	9.8935e-06	0.000923105	16.9435
ebi-a-GCST90016913	rs10774377	G	A	0.666	-0.052659	0.0113858	3.24399e-06	0.00123366	22.6508
ebi-a-GCST90016913	rs112334273	G	A	0.2455	0.0641008	0.0127404	3.81408e-07	0.00152219	27.9564
ebi-a-GCST90016913	rs13105690	C	T	0.7326	0.0529097	0.011818	8.77789e-06	0.0010968	20.1353
ebi-a-GCST90016913	rs13179700	C	T	0.6451	-0.0511937	0.0109569	3.37085e-06	0.00120004	22.0328
ebi-a-GCST90016913	rs13421739	C	G	0.0567	0.0888472	0.0179655	9.54201e-06	0.000844404	15.4978
ebi-a-GCST90016913	rs1842454	G	A	0.2068	-0.0547202	0.0127338	8.72027e-06	0.000982333	18.0317
ebi-a-GCST90016913	rs2273429	A	G	0.1074	-0.0724037	0.0153105	4.52137e-06	0.00100511	18.4502
ebi-a-GCST90016913	rs6797343	T	G	0.826	-0.0592279	0.0134556	9.35643e-06	0.00100835	18.5098
ebi-a-GCST90016913	rs6814436	C	T	0.8678	-0.0739995	0.0150815	9.65095e-07	0.00125643	23.0694
ebi-a-GCST90016913	rs6815608	C	T	0.9155	-0.103803	0.0210883	4.01856e-07	0.00166711	30.6226
ebi-a-GCST90016913	rs6934062	G	C	0.2843	0.0524406	0.0116115	6.53085e-06	0.00111911	20.5453
ebi-a-GCST90016913	rs7269302	A	T	0.0706	-0.0963981	0.0212007	9.04045e-06	0.00121948	22.3901
ebi-a-GCST90016913	rs72738886	T	C	0.0775	0.0866169	0.0190393	8.24233e-06	0.00107276	19.6934
ebi-a-GCST90016913	rs76860606	C	G	0.0716	0.0947036	0.0225117	7.53165e-06	0.00119237	21.8918
ebi-a-GCST90016913	rs992074	T	C	0.9652	-0.255639	0.0508787	8.77506e-07	0.00439016	80.8618
ebi-a-GCST90016914	rs11073596	G	T	0.66	-0.0510212	0.0114339	8.14442e-06	0.0011683	21.4493
ebi-a-GCST90016914	rs11250875	T	C	0.2087	0.06075	0.0130939	4.82848e-06	0.00121895	22.3804
ebi-a-GCST90016914	rs11656361	A	C	0.1292	0.0773006	0.017553	8.0201e-06	0.00134455	24.6895
ebi-a-GCST90016914	rs12974142	G	A	0.1083	0.0789796	0.0177205	8.51236e-06	0.00120478	22.1199
ebi-a-GCST90016914	rs13307134	T	C	0.7644	-0.0565686	0.0126265	7.79938e-06	0.0011526	21.1607
ebi-a-GCST90016914	rs1397793	A	G	0.6143	0.0498855	0.0112446	9.77372e-06	0.00117926	21.6508
ebi-a-GCST90016914	rs1816223	G	A	0.7893	0.0586265	0.0129006	4.84117e-06	0.00114321	20.9881
ebi-a-GCST90016914	rs240104	T	C	0.2445	-0.0603429	0.0126849	1.51604e-06	0.00134523	24.702
ebi-a-GCST90016914	rs2442778	A	G	0.9543	0.116408	0.0258545	9.02693e-06	0.00118194	21.7001
ebi-a-GCST90016914	rs3025411	A	G	0.1044	0.0926543	0.0209468	8.26913e-06	0.00160537	29.4867
ebi-a-GCST90016914	rs34739816	G	T	0.0815	0.0965017	0.0207666	3.88356e-06	0.00139424	25.6032
ebi-a-GCST90016914	rs67561917	A	G	0.1421	-0.0714367	0.0154113	5.39126e-06	0.00124424	22.8453
ebi-a-GCST90016914	rs719099	A	G	0.1362	0.0778402	0.0155815	5.43313e-07	0.0014257	26.1818
ebi-a-GCST90016914	rs76779974	C	G	0.1123	0.0774888	0.0171877	5.63093e-06	0.00119716	21.9799
ebi-a-GCST90016914	rs80046645	C	G	0.0408	0.25584	0.0561995	4.65693e-06	0.00512314	94.4319
ebi-a-GCST90016914	rs8010111	A	G	0.9354	0.103377	0.0229286	6.8962e-06	0.00129154	23.7149
ebi-a-GCST90016915	rs1035691	G	A	0.662	0.055176	0.0121602	9.65162e-06	0.0013624	25.0178
ebi-a-GCST90016915	rs11599763	C	T	0.6103	0.0544219	0.0117397	3.94121e-06	0.00140881	25.8711
ebi-a-GCST90016915	rs16851319	G	C	0.1869	-0.0705516	0.0150849	5.67884e-06	0.00151285	27.7847
ebi-a-GCST90016915	rs17084793	G	A	0.161	-0.0710762	0.015953	5.6863e-06	0.00136479	25.0617
ebi-a-GCST90016915	rs17791387	A	G	0.1412	-0.0735881	0.0154246	1.60221e-06	0.00131332	24.1154
ebi-a-GCST90016915	rs2692012	G	A	0.9364	-0.110335	0.0253336	3.14188e-06	0.00145002	26.6291
ebi-a-GCST90016915	rs2838334	G	A	0.3231	0.0561722	0.0124124	5.44553e-06	0.00138018	25.3446
ebi-a-GCST90016915	rs3935584	C	T	0.496	-0.0523484	0.011566	7.50119e-06	0.00137009	25.1592
ebi-a-GCST90016915	rs4506934	C	T	0.1123	-0.0936514	0.02012	3.58889e-06	0.00174866	32.123
ebi-a-GCST90016915	rs55744759	A	G	0.1163	-0.0779693	0.0170738	7.31375e-06	0.00124957	22.9433
ebi-a-GCST90016915	rs6058181	C	T	0.1233	0.0825716	0.0165958	3.39555e-07	0.00147403	27.0706
ebi-a-GCST90016915	rs62020470	A	G	0.2594	-0.0585411	0.0129358	4.85087e-06	0.00131676	24.1785
ebi-a-GCST90016915	rs9928243	C	A	0.4254	-0.0538457	0.0117718	5.02077e-06	0.00141741	26.0293
ebi-a-GCST90016916	rs1074800	G	A	0.6014	-0.0492438	0.010887	6.14582e-06	0.00116261	21.3447
ebi-a-GCST90016916	rs10781552	C	T	0.3121	-0.0552212	0.0116074	2.33115e-06	0.00130937	24.0426
ebi-a-GCST90016916	rs17530232	A	G	0.0765	0.10305	0.0224648	2.79126e-06	0.00150046	27.5568
ebi-a-GCST90016916	rs1884466	C	T	0.4513	-0.0475363	0.0106939	9.52708e-06	0.00111913	20.5456
ebi-a-GCST90016916	rs2300774	A	G	0.5924	-0.0524152	0.0106784	8.95468e-07	0.00132676	24.3625
ebi-a-GCST90016916	rs290833	T	G	0.3688	-0.0497374	0.0111376	8.02897e-06	0.00115174	21.1449
ebi-a-GCST90016916	rs35161940	T	C	0.1272	-0.0806041	0.0167641	1.8451e-06	0.0014426	26.4926
ebi-a-GCST90016916	rs4078432	T	C	0.8191	0.0608929	0.0133764	4.23107e-06	0.00109885	20.1729
ebi-a-GCST90016916	rs56970041	T	G	0.1113	0.0724145	0.0164471	5.40344e-06	0.00103736	19.0429
ebi-a-GCST90016916	rs62504403	C	T	0.2356	0.0681159	0.0127883	1.12264e-07	0.00167118	30.6974
ebi-a-GCST90016916	rs7234058	T	C	0.0974	-0.0945759	0.0194091	9.12347e-07	0.0015727	28.8856
ebi-a-GCST90016916	rs7826267	G	T	0.9254	0.0839071	0.0199131	9.28453e-06	0.000972066	17.8431
ebi-a-GCST90016916	rs8003149	C	T	0.2823	0.0538798	0.0116888	4.08479e-06	0.00117635	21.5973
ebi-a-GCST90016917	rs11181912	G	A	0.3449	-0.0579153	0.0118796	9.94764e-07	0.00151571	27.8374
ebi-a-GCST90016917	rs12404135	A	G	0.1173	-0.0788843	0.0172415	8.89488e-06	0.00128861	23.6611
ebi-a-GCST90016917	rs6469506	T	A	0.3907	0.0541424	0.0116333	3.2898e-06	0.00139566	25.6294
ebi-a-GCST90016917	rs6706173	A	C	0.1501	0.074251	0.0146392	1.99494e-07	0.00140664	25.8313
ebi-a-GCST90016917	rs75101789	C	T	0.1561	0.0729012	0.0163003	8.7878e-06	0.00140021	25.7131
ebi-a-GCST90016917	rs79795896	A	G	0.0537	-0.15921	0.0351373	7.9241e-06	0.00257617	47.3637
ebi-a-GCST90016917	rs9494710	C	T	0.3757	-0.0549673	0.0120924	4.54611e-06	0.00141734	26.028
ebi-a-GCST90016917	rs9973122	A	T	0.8579	-0.0740614	0.0162596	6.77002e-06	0.00133735	24.5571
ebi-a-GCST90016918	rs1002941	A	G	0.7207	-0.105025	0.0233484	8.14836e-06	0.00444059	81.7948
ebi-a-GCST90016918	rs11770843	C	T	0.2594	0.109431	0.0234879	1.9073e-06	0.00460113	84.7655
ebi-a-GCST90016918	rs17114848	G	A	0.1093	0.152377	0.0324332	4.05864e-06	0.00452085	83.2799
ebi-a-GCST90016918	rs2031282	A	G	0.17	0.122368	0.0270329	4.38258e-06	0.00422564	77.8187
ebi-a-GCST90016918	rs2731834	G	C	0.7763	-0.109438	0.023693	4.24356e-06	0.0041597	76.5992
ebi-a-GCST90016918	rs2825714	A	G	0.1571	-0.13741	0.0289246	1.72211e-06	0.00500056	92.1612
ebi-a-GCST90016918	rs62570196	C	T	0.0686	-0.21635	0.0439866	1.07924e-06	0.00598142	110.347
ebi-a-GCST90016918	rs72640280	A	G	0.0537	0.220207	0.0486196	5.18036e-06	0.00492828	90.8224
ebi-a-GCST90016918	rs73113483	T	A	0.1233	-0.131217	0.0288713	8.66343e-06	0.00372241	68.5166
ebi-a-GCST90016918	rs77599476	A	G	0.0656	0.230292	0.0480168	1.86132e-06	0.00650166	120.008
ebi-a-GCST90016919	rs10148250	A	G	0.5437	-0.0861928	0.0193381	8.67142e-06	0.00368622	67.8481
ebi-a-GCST90016919	rs10738747	A	G	0.504	-0.0814624	0.0184409	9.95795e-06	0.00331785	61.0453
ebi-a-GCST90016919	rs11150282	T	C	0.3211	0.0989487	0.0196972	6.02893e-07	0.00426871	78.6151
ebi-a-GCST90016919	rs113884518	T	C	0.0487	-0.205352	0.0454982	8.05675e-06	0.00390728	71.9327
ebi-a-GCST90016919	rs1221147	A	T	0.8439	-0.123968	0.0278958	7.10739e-06	0.00404896	74.5516
ebi-a-GCST90016919	rs16851659	G	C	0.3887	-0.0896103	0.0186432	1.27488e-06	0.00381606	70.2469
ebi-a-GCST90016919	rs28678345	T	C	0.0467	0.214848	0.0470878	6.69083e-06	0.00410997	75.6797
ebi-a-GCST90016919	rs367480	A	G	0.5726	0.083758	0.0185796	8.19917e-06	0.00343375	63.185
ebi-a-GCST90016919	rs4129395	G	A	0.4264	0.0896187	0.0185106	1.48057e-06	0.00392874	72.3295
ebi-a-GCST90016919	rs73074665	A	T	0.0855	0.166216	0.0355728	2.86609e-06	0.00432042	79.5716
ebi-a-GCST90016919	rs789069	A	C	0.172	-0.103539	0.0234287	6.84636e-06	0.00305349	56.1664
ebi-a-GCST90016919	rs79790072	T	C	0.0567	0.226722	0.0487841	3.29011e-06	0.00549858	101.39
ebi-a-GCST90016919	rs9864379	T	C	0.1133	-0.159735	0.0292553	5.36056e-08	0.00512669	94.4976
ebi-a-GCST90016920	rs10202904	G	T	0.5328	0.121754	0.0235357	3.01432e-07	0.00738012	136.343
ebi-a-GCST90016920	rs10424197	A	G	0.675	0.111274	0.0247517	9.27897e-06	0.00543256	100.166
ebi-a-GCST90016920	rs11018665	A	T	0.341	0.111465	0.0250516	6.51869e-06	0.00558402	102.975
ebi-a-GCST90016920	rs12825290	C	G	0.0606	-0.216781	0.0493496	6.07561e-06	0.00535052	98.6456
ebi-a-GCST90016920	rs4257531	G	A	0.1143	0.164498	0.0364959	7.44338e-06	0.00547878	101.023
ebi-a-GCST90016920	rs6508769	C	T	0.835	-0.153519	0.0344519	8.22527e-06	0.00649419	119.869
ebi-a-GCST90016920	rs6776814	T	C	0.0895	-0.199566	0.0411825	1.63061e-06	0.00649092	119.808
ebi-a-GCST90016920	rs73068003	G	T	0.1223	-0.15814	0.0351803	8.44578e-06	0.00536891	98.9865
ebi-a-GCST90016920	rs73457410	A	G	0.0666	0.21534	0.0436695	1.40854e-06	0.00576529	106.337
ebi-a-GCST90016920	rs75208022	C	T	0.0765	-0.227245	0.048763	5.92107e-06	0.00729654	134.787
ebi-a-GCST90016920	rs894996	C	A	0.0716	0.216999	0.0449076	1.87556e-06	0.00626028	115.524
ebi-a-GCST90016921	rs10108398	G	A	0.2913	0.0769142	0.0153953	1.09001e-06	0.00244256	44.9014
ebi-a-GCST90016921	rs11890098	A	G	0.2555	0.074438	0.0153389	9.56577e-07	0.00210802	38.7386
ebi-a-GCST90016921	rs12566890	T	G	0.0954	-0.101147	0.0230978	3.65098e-06	0.0017658	32.4385
ebi-a-GCST90016921	rs17214486	C	A	0.4016	0.06099	0.0135623	6.60861e-06	0.00178786	32.8444
ebi-a-GCST90016921	rs2464826	A	C	0.1262	0.0944239	0.0211806	8.39499e-06	0.00196637	36.1303
ebi-a-GCST90016921	rs28537087	G	A	0.164	0.0820873	0.0188312	8.07402e-06	0.0018477	33.9459
ebi-a-GCST90016921	rs3768491	G	A	0.7137	0.0681052	0.0149061	4.2335e-06	0.00189552	34.826
ebi-a-GCST90016921	rs4885016	C	T	0.8429	0.0819606	0.0181628	7.26993e-06	0.00177907	32.6827
ebi-a-GCST90016921	rs6043847	T	C	0.0696	-0.114937	0.0248606	4.55481e-06	0.00171092	31.4285
ebi-a-GCST90016921	rs72901605	T	C	0.1859	-0.0841852	0.0178119	3.25792e-06	0.00214515	39.4224
ebi-a-GCST90016921	rs74603314	T	C	0.0457	0.221639	0.0462918	1.5569e-06	0.00428473	78.9115
ebi-a-GCST90016921	rs78169027	A	G	0.1083	-0.108283	0.0237289	5.87611e-06	0.00226463	41.6231
ebi-a-GCST90016922	rs1135612	G	A	0.2445	0.0529785	0.0119177	9.26296e-06	0.00103691	19.0347
ebi-a-GCST90016922	rs13086907	G	A	0.1998	0.0625312	0.0131735	1.95488e-06	0.00125031	22.9569
ebi-a-GCST90016922	rs1447205	C	G	0.6382	0.0502053	0.0108382	2.93326e-06	0.001164	21.3704
ebi-a-GCST90016922	rs1643968	T	C	0.2803	-0.0565284	0.0112298	4.14601e-07	0.00128925	23.6728
ebi-a-GCST90016922	rs1649999	A	G	0.0974	0.0748989	0.0166458	7.58124e-06	0.000986359	18.1057
ebi-a-GCST90016922	rs2834062	A	G	0.3648	0.0489057	0.0108842	8.43918e-06	0.00110845	20.3492
ebi-a-GCST90016922	rs4463806	C	T	0.7962	0.0543966	0.0129365	7.80657e-06	0.000960284	17.6266
ebi-a-GCST90016922	rs4722181	T	G	0.4761	0.0501306	0.0105798	2.00111e-06	0.00125367	23.0186
ebi-a-GCST90016922	rs60274479	T	C	0.2227	-0.0659623	0.0134137	1.1623e-06	0.00150637	27.6654
ebi-a-GCST90016922	rs61249479	A	C	0.0875	0.0777075	0.0168628	2.95474e-06	0.000964266	17.6998
ebi-a-GCST90016922	rs71405394	G	A	0.0517	-0.114178	0.02405	2.16631e-06	0.0012783	23.4714
ebi-a-GCST90016922	rs73232831	G	A	0.0636	-0.151829	0.0314932	1.87452e-06	0.00274573	50.4898
ebi-a-GCST90016922	rs9423647	G	A	0.5149	0.047817	0.0105282	6.06108e-06	0.00114222	20.9699
ebi-a-GCST90016923	rs11184341	C	G	0.7217	-0.0655342	0.0142231	4.13409e-06	0.00172519	31.6911
ebi-a-GCST90016923	rs111862613	T	C	0.166	0.090699	0.0196746	3.73844e-06	0.00227777	41.865
ebi-a-GCST90016923	rs117107102	A	G	0.0447	0.204683	0.0431572	2.91823e-06	0.003578	65.849
ebi-a-GCST90016923	rs11729256	T	C	0.2386	0.0749798	0.0150177	6.73085e-07	0.00204269	37.5355
ebi-a-GCST90016923	rs12908520	G	A	0.4563	0.0618926	0.0130946	2.17165e-06	0.00190072	34.9217
ebi-a-GCST90016923	rs2602429	T	C	0.7783	-0.0746844	0.0156194	2.58297e-06	0.00192487	35.3664
ebi-a-GCST90016923	rs4242783	A	G	0.7127	-0.0689292	0.0147693	2.63615e-06	0.00194571	35.7501
ebi-a-GCST90016923	rs4936098	G	A	0.66	-0.0648843	0.0135928	1.1222e-06	0.00188944	34.7141
ebi-a-GCST90016923	rs61779207	G	A	0.1779	-0.0758309	0.0167762	6.7228e-06	0.00168199	30.8963
ebi-a-GCST90016923	rs74542928	T	C	0.0785	0.112164	0.0236422	1.63222e-06	0.00182013	33.4384
ebi-a-GCST90016923	rs9349825	A	G	0.2793	-0.0704036	0.0147128	2.53688e-06	0.00199547	36.6661
ebi-a-GCST90016923	rs941682	G	A	0.3111	-0.0631436	0.0143767	9.60993e-06	0.00170901	31.3935
ebi-a-GCST90016924	rs262812	T	C	0.2664	-0.065675	0.0142257	3.24908e-06	0.00168587	30.9677
ebi-a-GCST90016924	rs2933324	G	A	0.7465	0.0662557	0.0140257	2.23676e-06	0.00166144	30.5182
ebi-a-GCST90016924	rs45497800	T	C	0.0825	-0.117863	0.0257351	5.86422e-06	0.00210303	38.6466
ebi-a-GCST90016924	rs6427992	C	G	0.6074	0.0595857	0.01296	4.24326e-06	0.00169332	31.1048
ebi-a-GCST90016924	rs6589457	G	A	0.9453	-0.165911	0.0349516	2.3151e-06	0.00284667	52.3513
ebi-a-GCST90016924	rs6923842	T	C	0.169	-0.0796106	0.0169192	2.21304e-06	0.00178016	32.7028
ebi-a-GCST90016924	rs74540770	G	A	0.0646	-0.108969	0.0243533	7.0881e-06	0.00143505	26.3537
ebi-a-GCST90016924	rs78702810	T	C	0.0467	-0.143755	0.0323244	9.16474e-06	0.00184002	33.8045
ebi-a-GCST90016925	rs2889192	T	G	0.7932	-0.0887537	0.0195009	3.64418e-06	0.00258426	47.5129
ebi-a-GCST90016925	rs34583783	G	T	0.1024	0.123756	0.026427	5.47974e-06	0.00281543	51.7752
ebi-a-GCST90016925	rs35011108	A	G	0.0636	0.241826	0.0503796	1.82671e-06	0.00696554	128.63
ebi-a-GCST90016925	rs4073240	G	A	0.3827	0.0747546	0.0164684	6.05327e-06	0.00264034	48.5468
ebi-a-GCST90016926	rs112135816	T	G	0.1471	-0.0775052	0.0171554	5.27667e-06	0.00150731	27.6828
ebi-a-GCST90016926	rs112159068	A	T	0.0726	0.131484	0.0281089	3.56484e-06	0.00232798	42.7901
ebi-a-GCST90016926	rs1153990	A	G	0.2207	-0.058727	0.0128306	5.96788e-06	0.00118635	21.7811
ebi-a-GCST90016926	rs147968	C	T	0.4414	0.0489475	0.0110321	9.12704e-06	0.00118147	21.6915
ebi-a-GCST90016926	rs17000015	A	T	0.2614	-0.0609257	0.0125363	1.1272e-06	0.00143333	26.3221
ebi-a-GCST90016926	rs2367850	G	C	0.2207	0.0629104	0.0131712	1.84629e-06	0.00136139	24.9992
ebi-a-GCST90016926	rs28480294	C	T	0.6561	0.0516967	0.0115503	6.60602e-06	0.00120603	22.1429
ebi-a-GCST90016926	rs4033856	T	C	0.8708	-0.081834	0.0168931	1.02903e-06	0.00150688	27.6749
ebi-a-GCST90016926	rs62191117	A	G	0.2058	0.0684302	0.0133636	2.75943e-07	0.00153074	28.1137
ebi-a-GCST90016926	rs62395635	T	C	0.0706	0.110583	0.0238514	3.34696e-06	0.00160477	29.4757
ebi-a-GCST90016926	rs67737557	C	G	0.165	0.0738409	0.0151678	1.03743e-06	0.00150243	27.593
ebi-a-GCST90016926	rs6969323	A	C	0.2515	-0.0593564	0.0129137	3.8858e-06	0.00132646	24.357
ebi-a-GCST90016926	rs7302582	G	C	0.0507	-0.106817	0.023298	3.33557e-06	0.0010983	20.1628
ebi-a-GCST90016926	rs74776516	T	G	0.0755	-0.0944052	0.0213287	6.85046e-06	0.00124416	22.8438
ebi-a-GCST90016926	rs7638039	T	C	0.2326	0.0603335	0.0127779	2.70477e-06	0.00129951	23.8614
ebi-a-GCST90016926	rs9537886	A	C	0.5229	-0.0570888	0.0110683	2.35109e-07	0.00162615	29.8689
ebi-a-GCST90016927	rs11585893	A	G	0.1481	-0.0740746	0.0147633	1.79511e-06	0.00138456	25.4253
ebi-a-GCST90016927	rs13207588	A	G	0.2326	-0.059205	0.0131195	7.48497e-06	0.00125135	22.976
ebi-a-GCST90016927	rs1340391	T	C	0.1918	-0.0592004	0.0132244	6.73008e-06	0.00108654	19.9467
ebi-a-GCST90016927	rs17619981	T	G	0.0656	0.0880978	0.0187002	2.68683e-06	0.000951474	17.4647
ebi-a-GCST90016927	rs2023437	T	C	0.1243	-0.0782325	0.0167634	5.01822e-06	0.00133239	24.4659
ebi-a-GCST90016927	rs2366421	T	A	0.2336	-0.0528153	0.0117124	7.64945e-06	0.000998798	18.3343
ebi-a-GCST90016927	rs28757219	T	A	0.1521	0.0818398	0.0170319	1.2942e-06	0.00172756	31.7348
ebi-a-GCST90016927	rs495004	C	G	0.2097	-0.0607475	0.0129865	3.4209e-06	0.00122314	22.4575
ebi-a-GCST90016927	rs66710942	T	C	0.5845	-0.0488038	0.0107412	5.8626e-06	0.00115689	21.2397
ebi-a-GCST90016927	rs6795673	C	T	0.4115	0.0538565	0.0105251	3.37909e-07	0.00140483	25.7979
ebi-a-GCST90016927	rs9507307	C	T	0.1899	0.0604456	0.0129128	2.12711e-06	0.00112415	20.6378
ebi-a-GCST90016928	rs10872669	G	A	0.8926	0.123071	0.0275665	9.49008e-06	0.00290404	53.4094
ebi-a-GCST90016928	rs11135366	C	G	0.2863	0.0842142	0.0183739	8.77829e-06	0.00289826	53.3028
ebi-a-GCST90016928	rs12748533	G	T	0.2972	-0.0821108	0.0172701	2.59018e-06	0.00281651	51.795
ebi-a-GCST90016928	rs17043785	T	C	0.0596	-0.176187	0.0347133	5.11835e-07	0.00347966	64.0328
ebi-a-GCST90016928	rs1850003	A	G	0.3072	0.084048	0.0177806	2.4053e-06	0.00300686	55.3062
ebi-a-GCST90016928	rs61508842	T	C	0.1223	0.122574	0.0272389	7.82781e-06	0.00322552	59.3409
ebi-a-GCST90016928	rs6831034	T	A	0.1978	-0.0956546	0.0205228	6.10394e-06	0.00290369	53.403
ebi-a-GCST90016928	rs738193	T	C	0.3549	0.0847328	0.0165856	3.82164e-07	0.0032875	60.4851
ebi-a-GCST90016928	rs78609301	A	G	0.2167	-0.0867065	0.0195709	7.093e-06	0.00255223	46.9226
ebi-a-GCST90016928	rs941000	T	C	0.5915	-0.0850266	0.0163382	3.15559e-07	0.00349371	64.2922
ebi-a-GCST90016929	rs10496759	G	C	0.1849	0.0637133	0.0144305	8.79792e-06	0.0012236	22.4658
ebi-a-GCST90016929	rs10831953	G	A	0.333	0.0537537	0.0123746	9.94741e-06	0.00128356	23.5682
ebi-a-GCST90016929	rs10841473	G	C	0.2704	-0.0613031	0.0128844	2.28066e-06	0.00148281	27.2322
ebi-a-GCST90016929	rs10857328	T	A	0.2972	0.0562	0.0126395	7.24136e-06	0.00131942	24.2275
ebi-a-GCST90016929	rs12446429	T	C	0.1362	0.0810099	0.019073	8.52884e-06	0.00154417	28.3609
ebi-a-GCST90016929	rs13020688	G	A	0.3529	0.0584045	0.0122081	1.57373e-06	0.00155792	28.6137
ebi-a-GCST90016929	rs182549	T	C	0.5089	-0.11707	0.0126703	5.94155e-20	0.00685052	126.491
ebi-a-GCST90016929	rs4957061	T	C	0.4652	0.0569873	0.0116907	1.1517e-06	0.00161591	29.6805
ebi-a-GCST90016929	rs540489	T	G	0.2336	-0.0632518	0.013817	5.36809e-06	0.00143253	26.3074
ebi-a-GCST90016929	rs55888705	A	G	0.3867	0.053673	0.0120586	8.66204e-06	0.00136643	25.092
ebi-a-GCST90016929	rs677208	C	G	0.83	-0.0728589	0.0164821	6.00109e-06	0.00149804	27.5122
ebi-a-GCST90016929	rs6899771	A	G	0.0954	-0.0914312	0.0202604	7.27998e-06	0.00144286	26.4974
ebi-a-GCST90016929	rs7174549	T	C	0.6441	-0.0551726	0.0124655	6.86784e-06	0.00139559	25.6281
ebi-a-GCST90016929	rs7322849	T	C	0.0964	0.110676	0.0200996	1.74032e-08	0.00213398	39.2166
ebi-a-GCST90016929	rs76671854	C	G	0.1252	-0.0892981	0.0183177	1.03631e-06	0.00174674	32.0877
ebi-a-GCST90016929	rs857444	C	T	0.3608	0.0553965	0.0120669	3.8249e-06	0.00141546	25.9935
ebi-a-GCST90016931	rs10875374	T	C	0.5517	0.0536759	0.0119436	8.09823e-06	0.00142515	26.1717
ebi-a-GCST90016931	rs12186080	G	A	0.161	0.0748236	0.016246	5.33962e-06	0.0015125	27.7782
ebi-a-GCST90016931	rs12341505	G	A	0.1113	0.0814503	0.0179338	4.54485e-06	0.0013124	24.0984
ebi-a-GCST90016931	rs12490337	C	G	0.2455	-0.0616944	0.013693	6.9051e-06	0.00141004	25.8939
ebi-a-GCST90016931	rs2795528	G	A	0.0487	-0.180969	0.0390911	3.80627e-06	0.00303448	55.8157
ebi-a-GCST90016931	rs2817172	C	T	0.4125	0.0563367	0.012392	5.27024e-06	0.00153831	28.253
ebi-a-GCST90016931	rs4723021	T	C	0.0577	-0.106376	0.0241944	7.42147e-06	0.0012305	22.5927
ebi-a-GCST90016931	rs550843	T	C	0.1491	-0.0734787	0.0168383	7.0912e-06	0.00136996	25.1569
ebi-a-GCST90016931	rs56188186	A	G	0.0755	0.0967773	0.0217471	8.24442e-06	0.00130747	24.0077
ebi-a-GCST90016931	rs62397761	A	G	0.2863	0.0615805	0.0136198	9.07716e-06	0.00154972	28.4629
ebi-a-GCST90016931	rs881532	G	A	0.5229	0.0533035	0.0119011	7.8966e-06	0.00141765	26.0338
ebi-a-GCST90016932	rs10517600	G	T	0.4642	-0.0626993	0.0139364	6.82763e-06	0.00195552	35.9307
ebi-a-GCST90016932	rs10904722	C	T	0.2813	-0.0672314	0.0147123	5.04836e-06	0.00182764	33.5767
ebi-a-GCST90016932	rs118104867	C	T	0.0487	0.214464	0.0455098	3.43598e-06	0.00426172	78.486
ebi-a-GCST90016932	rs13409132	A	G	0.0447	-0.165419	0.0352154	4.3723e-06	0.00233694	42.9552
ebi-a-GCST90016932	rs17121075	G	A	0.168	0.0769254	0.0172234	7.91425e-06	0.00165425	30.386
ebi-a-GCST90016932	rs2191834	T	G	0.7604	-0.0746375	0.0159136	2.50196e-06	0.00202989	37.2999
ebi-a-GCST90016932	rs28691777	C	T	0.0716	0.137134	0.0266996	6.95697e-07	0.00250016	45.9629
ebi-a-GCST90016932	rs34088226	A	G	0.0706	-0.117807	0.026924	7.66214e-06	0.00182129	33.4598
ebi-a-GCST90016932	rs55682560	C	T	0.0696	-0.131519	0.0261319	4.97038e-07	0.0022402	41.1729
ebi-a-GCST90016932	rs6588624	A	G	0.5288	0.0662317	0.0138147	1.79287e-06	0.00218604	40.1755
ebi-a-GCST90016932	rs66714985	A	C	0.0845	0.116908	0.0252447	4.85333e-06	0.00211463	38.8602
ebi-a-GCST90016932	rs7226487	A	G	0.4761	-0.0643682	0.0138701	3.58286e-06	0.0020669	37.9813
ebi-a-GCST90016932	rs7538034	T	G	0.2078	-0.078598	0.0165982	2.36706e-06	0.00203392	37.374
ebi-a-GCST90016932	rs7725895	A	G	0.0895	-0.116224	0.0240367	3.94357e-06	0.00220153	40.4607
ebi-a-GCST90016932	rs989682	A	G	0.2823	0.070194	0.0155364	6.84715e-06	0.00199657	36.6863
ebi-a-GCST90016932	rs9979874	G	C	0.2873	-0.0738925	0.0150911	1.05271e-06	0.00223601	41.0958
ebi-a-GCST90016933	rs11073596	G	T	0.66	-0.0510212	0.0114339	8.14442e-06	0.0011683	21.4493
ebi-a-GCST90016933	rs11250875	T	C	0.2087	0.06075	0.0130939	4.82848e-06	0.00121895	22.3804
ebi-a-GCST90016933	rs11656361	A	C	0.1292	0.0773006	0.017553	8.0201e-06	0.00134455	24.6895
ebi-a-GCST90016933	rs12974142	G	A	0.1083	0.0789796	0.0177205	8.51236e-06	0.00120478	22.1199
ebi-a-GCST90016933	rs13307134	T	C	0.7644	-0.0565686	0.0126265	7.79938e-06	0.0011526	21.1607
ebi-a-GCST90016933	rs1397793	A	G	0.6143	0.0498855	0.0112446	9.77372e-06	0.00117926	21.6508
ebi-a-GCST90016933	rs1816223	G	A	0.7893	0.0586265	0.0129006	4.84117e-06	0.00114321	20.9881
ebi-a-GCST90016933	rs240104	T	C	0.2445	-0.0603429	0.0126849	1.51604e-06	0.00134523	24.702
ebi-a-GCST90016933	rs2442778	A	G	0.9543	0.116408	0.0258545	9.02693e-06	0.00118194	21.7001
ebi-a-GCST90016933	rs3025411	A	G	0.1044	0.0926543	0.0209468	8.26913e-06	0.00160537	29.4867
ebi-a-GCST90016933	rs34739816	G	T	0.0815	0.0965017	0.0207666	3.88356e-06	0.00139424	25.6032
ebi-a-GCST90016933	rs67561917	A	G	0.1421	-0.0714367	0.0154113	5.39126e-06	0.00124424	22.8453
ebi-a-GCST90016933	rs719099	A	G	0.1362	0.0778402	0.0155815	5.43313e-07	0.0014257	26.1818
ebi-a-GCST90016933	rs76779974	C	G	0.1123	0.0774888	0.0171877	5.63093e-06	0.00119716	21.9799
ebi-a-GCST90016933	rs80046645	C	G	0.0408	0.25584	0.0561995	4.65693e-06	0.00512314	94.4319
ebi-a-GCST90016933	rs8010111	A	G	0.9354	0.103377	0.0229286	6.8962e-06	0.00129154	23.7149
ebi-a-GCST90016934	rs112893842	T	C	0.0974	0.110761	0.0232545	2.7503e-06	0.00215704	39.6413
ebi-a-GCST90016934	rs1582238	C	T	0.6282	-0.0801923	0.0167061	1.692e-06	0.00300402	55.2537
ebi-a-GCST90016934	rs17051335	C	T	0.0795	-0.134314	0.0292201	4.58121e-06	0.00264036	48.5471
ebi-a-GCST90016934	rs1908593	T	C	0.5378	0.070223	0.0156601	7.85905e-06	0.00245154	45.0669
ebi-a-GCST90016934	rs28696126	T	A	0.8082	0.107106	0.0238173	5.56327e-06	0.00355652	65.4522
ebi-a-GCST90016934	rs4344384	T	G	0.5258	-0.0708803	0.0156121	5.86017e-06	0.00250532	46.0579
ebi-a-GCST90016934	rs4677103	A	G	0.171	0.0977203	0.0197033	9.42193e-07	0.00270739	49.7828
ebi-a-GCST90016934	rs540220	C	T	0.9404	0.123954	0.0289814	9.48135e-06	0.0017223	31.6381
ebi-a-GCST90016934	rs55658617	T	C	0.0696	0.177314	0.0361844	1.40608e-06	0.00407188	74.9754
ebi-a-GCST90016934	rs72731813	C	T	0.0815	-0.149751	0.0293415	2.75778e-07	0.00335742	61.7759
ebi-a-GCST90016934	rs9608282	T	G	0.0656	0.139014	0.0299429	4.60829e-06	0.0023691	43.5478
ebi-a-GCST90016934	rs9725395	A	G	0.0875	-0.138357	0.0295185	3.41374e-06	0.00305684	56.2283
ebi-a-GCST90016935	rs11599763	C	T	0.6103	0.0555931	0.0117493	2.49701e-06	0.0014701	26.9983
ebi-a-GCST90016935	rs16851319	G	C	0.1869	-0.0732697	0.0150964	2.39651e-06	0.00163167	29.9704
ebi-a-GCST90016935	rs17791387	A	G	0.1412	-0.0729251	0.0154381	2.09677e-06	0.00128977	23.6823
ebi-a-GCST90016935	rs2692012	G	A	0.9364	-0.114231	0.0253568	1.5639e-06	0.00155423	28.5459
ebi-a-GCST90016935	rs2838334	G	A	0.3231	0.0571419	0.012423	3.82375e-06	0.00142824	26.2285
ebi-a-GCST90016935	rs3935584	C	T	0.496	-0.0525838	0.0115757	6.78141e-06	0.00138244	25.3863
ebi-a-GCST90016935	rs4506934	C	T	0.1123	-0.0943381	0.020138	3.16046e-06	0.00177439	32.5967
ebi-a-GCST90016935	rs6058181	C	T	0.1233	0.0834742	0.0166111	2.69911e-07	0.00150643	27.6666
ebi-a-GCST90016935	rs7164160	A	T	0.2584	-0.0574455	0.0129468	7.34345e-06	0.00126475	23.2223
ebi-a-GCST90016935	rs72647048	T	C	0.1163	-0.0770089	0.017089	9.60882e-06	0.00121898	22.3809
ebi-a-GCST90016935	rs9928243	C	A	0.4254	-0.0541732	0.0117819	4.48477e-06	0.0014347	26.3474
ebi-a-GCST90016936	rs11026530	T	C	0.1342	0.0822408	0.0186379	9.42692e-06	0.00157172	28.8675
ebi-a-GCST90016936	rs111229068	A	T	0.1054	0.110561	0.0241719	3.65359e-06	0.00230517	42.3699
ebi-a-GCST90016936	rs2374342	C	A	0.3569	0.0582927	0.0126195	4.51617e-06	0.00155985	28.6493
ebi-a-GCST90016936	rs35673018	G	A	0.0944	0.0899642	0.0202934	7.63115e-06	0.00138381	25.4116
ebi-a-GCST90016936	rs4792380	A	T	0.0517	0.115598	0.0257683	9.48965e-06	0.00131029	24.0596
ebi-a-GCST90016936	rs504442	T	G	0.1392	0.084159	0.0189479	5.17095e-06	0.00169735	31.179
ebi-a-GCST90016936	rs61973590	C	G	0.2942	-0.0605392	0.0133696	8.53532e-06	0.00152205	27.9538
ebi-a-GCST90016936	rs62210023	A	G	0.3519	0.0606754	0.0130125	3.13163e-06	0.00167925	30.846
ebi-a-GCST90016936	rs78143293	A	G	0.1441	-0.0848521	0.0170415	1.19564e-06	0.001776	32.6262
ebi-a-GCST90016936	rs79757635	C	A	0.161	0.0758597	0.0171286	9.31859e-06	0.00155468	28.5541
ebi-a-GCST90016936	rs80319214	C	G	0.1153	0.0990404	0.0215877	6.95312e-06	0.00200115	36.7707
ebi-a-GCST90016937	rs1074800	G	A	0.6014	-0.0492438	0.010887	6.14582e-06	0.00116261	21.3447
ebi-a-GCST90016937	rs10781552	C	T	0.3121	-0.0552212	0.0116074	2.33115e-06	0.00130937	24.0426
ebi-a-GCST90016937	rs17530232	A	G	0.0765	0.10305	0.0224648	2.79126e-06	0.00150046	27.5568
ebi-a-GCST90016937	rs1884466	C	T	0.4513	-0.0475363	0.0106939	9.52708e-06	0.00111913	20.5456
ebi-a-GCST90016937	rs2300774	A	G	0.5924	-0.0524152	0.0106784	8.95468e-07	0.00132676	24.3625
ebi-a-GCST90016937	rs290833	T	G	0.3688	-0.0497374	0.0111376	8.02897e-06	0.00115174	21.1449
ebi-a-GCST90016937	rs35161940	T	C	0.1272	-0.0806041	0.0167641	1.8451e-06	0.0014426	26.4926
ebi-a-GCST90016937	rs4078432	T	C	0.8191	0.0608929	0.0133764	4.23107e-06	0.00109885	20.1729
ebi-a-GCST90016937	rs56970041	T	G	0.1113	0.0724145	0.0164471	5.40344e-06	0.00103736	19.0429
ebi-a-GCST90016937	rs62504403	C	T	0.2356	0.0681159	0.0127883	1.12264e-07	0.00167118	30.6974
ebi-a-GCST90016937	rs7234058	T	C	0.0974	-0.0945759	0.0194091	9.12347e-07	0.0015727	28.8856
ebi-a-GCST90016937	rs7826267	G	T	0.9254	0.0839071	0.0199131	9.28453e-06	0.000972066	17.8431
ebi-a-GCST90016937	rs8003149	C	T	0.2823	0.0538798	0.0116888	4.08479e-06	0.00117635	21.5973
ebi-a-GCST90016938	rs10759623	C	T	0.1809	-0.162115	0.032151	5.78309e-07	0.00778847	143.946
ebi-a-GCST90016938	rs11547158	A	G	0.1203	-0.177599	0.0372795	2.70222e-06	0.00667592	123.246
ebi-a-GCST90016938	rs17379710	T	C	0.4354	-0.116383	0.0252125	3.97109e-06	0.00665945	122.94
ebi-a-GCST90016938	rs2155352	A	G	0.2286	-0.150538	0.0302319	6.63437e-07	0.00799242	147.746
ebi-a-GCST90016938	rs2156611	T	C	0.492	-0.112486	0.0251099	9.42671e-06	0.00632493	116.725
ebi-a-GCST90016938	rs3733511	A	G	0.2942	0.128253	0.0274718	3.38556e-06	0.00683108	126.13
ebi-a-GCST90016938	rs488164	G	T	0.6163	-0.117998	0.025516	4.79789e-06	0.00658511	121.558
ebi-a-GCST90016938	rs6025153	C	G	0.6262	-0.118619	0.0261969	7.07082e-06	0.00658705	121.594
ebi-a-GCST90016938	rs697771	A	G	0.4324	-0.117677	0.0251491	3.19374e-06	0.00679738	125.503
ebi-a-GCST90016938	rs78222136	G	C	0.0805	0.224835	0.0511672	8.4126e-06	0.00748351	138.267
ebi-a-GCST90016939	rs10404377	A	C	0.5775	0.0503183	0.011165	6.99021e-06	0.00123555	22.6856
ebi-a-GCST90016939	rs118170811	A	G	0.0398	0.151619	0.0317112	1.80356e-06	0.00175704	32.2773
ebi-a-GCST90016939	rs12643275	A	T	0.3499	-0.0550907	0.0116474	2.41524e-06	0.00138074	25.3549
ebi-a-GCST90016939	rs1999289	A	T	0.2505	-0.0637366	0.013927	2.53805e-06	0.00152541	28.0157
ebi-a-GCST90016939	rs482905	G	T	0.2495	0.0596528	0.012717	3.72349e-06	0.00133264	24.4706
ebi-a-GCST90016939	rs6501525	A	G	0.3857	0.0561559	0.0115587	1.23726e-06	0.00149435	27.4443
ebi-a-GCST90016939	rs66753613	G	A	0.2048	0.0651136	0.0144251	8.08295e-06	0.00138096	25.359
ebi-a-GCST90016939	rs6797051	C	T	0.1173	-0.0805985	0.0171364	4.89283e-06	0.00134523	24.702
ebi-a-GCST90016939	rs7514702	T	C	0.1769	-0.0663236	0.0141626	3.91643e-06	0.00128099	23.521
ebi-a-GCST90016940	rs10402491	C	T	0.1203	0.0661701	0.014851	7.58351e-06	0.000926731	17.0102
ebi-a-GCST90016940	rs11139361	C	T	0.6372	-0.0494463	0.0110503	4.26265e-06	0.00113042	20.7531
ebi-a-GCST90016940	rs112040820	A	G	0.2704	0.0549584	0.0117086	2.41835e-06	0.00119176	21.8806
ebi-a-GCST90016940	rs11841382	G	T	0.0736	-0.0718128	0.017462	9.57767e-06	0.000703251	12.9053
ebi-a-GCST90016940	rs11979110	T	C	0.4473	-0.0500924	0.0105069	1.81844e-06	0.00124069	22.78
ebi-a-GCST90016940	rs1205443	A	G	0.336	0.0501415	0.0112157	7.28836e-06	0.00112184	20.5955
ebi-a-GCST90016940	rs12760724	A	C	0.3439	-0.0484566	0.0107934	7.26742e-06	0.00105959	19.4514
ebi-a-GCST90016940	rs13005175	G	A	0.9115	-0.0993483	0.0218395	8.37067e-06	0.0015924	29.2479
ebi-a-GCST90016940	rs2159863	A	G	0.1978	-0.0585831	0.0128742	3.69556e-06	0.00108914	19.9944
ebi-a-GCST90016940	rs2910921	C	T	0.9553	-0.160302	0.035832	8.41977e-06	0.0021946	40.3331
ebi-a-GCST90016940	rs3127230	C	T	0.334	-0.0503537	0.0112201	6.20326e-06	0.00112801	20.7088
ebi-a-GCST90016940	rs35524804	T	C	0.2674	-0.0607481	0.0125216	2.44997e-06	0.00144585	26.5524
ebi-a-GCST90016940	rs7359994	C	T	0.668	0.0503142	0.0112482	5.35895e-06	0.00112286	20.6142
ebi-a-GCST90016940	rs79086868	T	C	0.1093	0.0776723	0.0164472	3.01426e-06	0.00117466	21.5663
ebi-a-GCST90016940	rs959845	T	C	0.5547	0.0493666	0.0107801	5.16952e-06	0.00120395	22.1046
ebi-a-GCST90016940	rs9929145	G	A	0.0616	-0.125721	0.0245233	2.83596e-07	0.00182732	33.5707
ebi-a-GCST90016941	rs1530559	G	A	0.5676	0.0772453	0.0176921	9.6525e-06	0.00292888	53.8676
ebi-a-GCST90016941	rs1590596	C	G	0.2087	-0.10381	0.0220135	3.89933e-06	0.00355936	65.5047
ebi-a-GCST90016941	rs16861661	G	A	0.0497	-0.193287	0.0379293	2.70128e-07	0.00352901	64.9441
ebi-a-GCST90016941	rs62314653	C	A	0.0626	0.177082	0.0392269	6.59189e-06	0.00368026	67.7378
ebi-a-GCST90016941	rs74599091	A	G	0.0348	0.191613	0.0425039	7.6952e-06	0.00246647	45.342
ebi-a-GCST90016941	rs768253	T	G	0.3907	-0.0792344	0.0170604	3.60761e-06	0.00298904	54.9774
ebi-a-GCST90016941	rs77478751	A	G	0.0537	-0.219178	0.0473566	5.9595e-06	0.00488233	89.9714
ebi-a-GCST90016941	rs921925	A	C	0.2624	0.0999419	0.0201687	5.77192e-07	0.00386643	71.1778
ebi-a-GCST90016941	rs9345899	A	G	0.1312	-0.124042	0.0278946	9.44583e-06	0.00350769	64.5504
ebi-a-GCST90016942	rs10202904	G	T	0.5328	0.121754	0.0235357	3.01432e-07	0.00738012	136.343
ebi-a-GCST90016942	rs10424197	A	G	0.675	0.111274	0.0247517	9.27897e-06	0.00543256	100.166
ebi-a-GCST90016942	rs11018665	A	T	0.341	0.111465	0.0250516	6.51869e-06	0.00558402	102.975
ebi-a-GCST90016942	rs12825290	C	G	0.0606	-0.216781	0.0493496	6.07561e-06	0.00535052	98.6456
ebi-a-GCST90016942	rs4257531	G	A	0.1143	0.164498	0.0364959	7.44338e-06	0.00547878	101.023
ebi-a-GCST90016942	rs6508769	C	T	0.835	-0.153519	0.0344519	8.22527e-06	0.00649419	119.869
ebi-a-GCST90016942	rs6776814	T	C	0.0895	-0.199566	0.0411825	1.63061e-06	0.00649092	119.808
ebi-a-GCST90016942	rs73068003	G	T	0.1223	-0.15814	0.0351803	8.44578e-06	0.00536891	98.9865
ebi-a-GCST90016942	rs73457410	A	G	0.0666	0.21534	0.0436695	1.40854e-06	0.00576529	106.337
ebi-a-GCST90016942	rs75208022	C	T	0.0765	-0.227245	0.048763	5.92107e-06	0.00729654	134.787
ebi-a-GCST90016942	rs894996	C	A	0.0716	0.216999	0.0449076	1.87556e-06	0.00626028	115.524
ebi-a-GCST90016943	rs111966731	T	C	0.0716	0.204031	0.0445746	4.56321e-06	0.0055344	102.055
ebi-a-GCST90016943	rs11246212	C	T	0.8748	-0.13607	0.0291797	4.50837e-06	0.00405572	74.6766
ebi-a-GCST90016943	rs12002250	A	C	0.0596	0.196145	0.044523	5.53197e-06	0.00431264	79.4278
ebi-a-GCST90016943	rs12509763	C	G	0.1163	-0.16332	0.0360823	8.04841e-06	0.00548269	101.096
ebi-a-GCST90016943	rs1569853	T	C	0.1382	-0.140043	0.0281704	7.45178e-07	0.00467162	86.0702
ebi-a-GCST90016943	rs17138946	G	T	0.0467	-0.189444	0.0430248	8.09003e-06	0.0031955	58.7868
ebi-a-GCST90016943	rs36057338	G	T	0.0755	0.181604	0.0398742	6.25792e-06	0.00460399	84.8185
ebi-a-GCST90016943	rs4428215	G	A	0.2604	0.12561	0.0230053	4.87933e-08	0.00607738	112.128
ebi-a-GCST90016943	rs561239	A	G	0.2823	0.105525	0.0236769	7.19383e-06	0.00451226	83.121
ebi-a-GCST90016943	rs6000536	C	T	0.2107	-0.118383	0.0241355	7.3872e-07	0.00466139	85.8809
ebi-a-GCST90016943	rs62435498	C	A	0.0646	0.181521	0.0400608	7.4583e-06	0.00398211	73.3159
ebi-a-GCST90016943	rs736744	T	C	0.5845	-0.105642	0.0200648	1.49417e-07	0.00542074	99.9474
ebi-a-GCST90016943	rs7993559	A	C	0.5378	-0.0921059	0.0201114	5.03733e-06	0.00421751	77.6682
ebi-a-GCST90016943	rs80330081	A	C	0.0656	-0.18756	0.0423688	6.64003e-06	0.00431268	79.4285
ebi-a-GCST90016943	rs934049	G	A	0.2276	0.109751	0.0238636	4.21143e-06	0.00423508	77.9932
ebi-a-GCST90016944	rs10965428	C	A	0.0795	-0.119902	0.0258219	4.29151e-06	0.00210414	38.667
ebi-a-GCST90016944	rs111582866	G	A	0.1014	-0.113957	0.0256403	7.06627e-06	0.00236655	43.5008
ebi-a-GCST90016944	rs12050685	A	G	0.3598	-0.0670948	0.015239	9.18523e-06	0.00207388	38.1099
ebi-a-GCST90016944	rs12191680	C	G	0.165	0.102214	0.0197189	3.04902e-07	0.00287886	52.945
ebi-a-GCST90016944	rs16970009	A	G	0.0437	0.187381	0.0429572	7.31526e-06	0.00293465	53.9741
ebi-a-GCST90016944	rs4822728	T	C	0.4374	0.0685479	0.0149032	4.71846e-06	0.00231258	42.5064
ebi-a-GCST90016944	rs62568866	T	A	0.0994	-0.118018	0.0259206	7.2267e-06	0.0024937	45.8439
ebi-a-GCST90016944	rs6972479	A	G	0.2425	-0.0781862	0.0175366	7.74819e-06	0.00224587	41.2775
ebi-a-GCST90016944	rs72756943	G	A	0.0855	0.13988	0.0303029	3.3522e-06	0.00305979	56.2826
ebi-a-GCST90016944	rs73139353	A	C	0.0646	-0.222573	0.0484634	8.71325e-06	0.00598694	110.45
ebi-a-GCST90016944	rs731534	C	G	0.1362	-0.0986502	0.0216316	9.46303e-06	0.0022899	42.0885
ebi-a-GCST90016944	rs76022354	C	T	0.0328	0.24289	0.0500406	1.82856e-06	0.00374317	68.9001
ebi-a-GCST90016944	rs78909003	T	C	0.0497	-0.241159	0.0498372	2.04894e-06	0.00549356	101.297
ebi-a-GCST90016944	rs9382510	C	T	0.2455	-0.0881865	0.0169965	2.476e-07	0.00288101	52.9846
ebi-a-GCST90016944	rs9895850	T	C	0.0497	-0.176406	0.041017	9.0826e-06	0.0029395	54.0635
ebi-a-GCST90016944	rs9938097	C	T	0.6332	0.0710386	0.0158024	8.22602e-06	0.00234417	43.0884
ebi-a-GCST90016945	rs117452796	A	G	0.0676	-0.257982	0.0549569	3.15297e-06	0.00838992	155.156
ebi-a-GCST90016945	rs12144792	C	T	0.3588	0.064399	0.0141246	5.82237e-06	0.00190825	35.0603
ebi-a-GCST90016945	rs12634826	T	G	0.2952	-0.0739885	0.0150931	1.01109e-06	0.00227793	41.8681
ebi-a-GCST90016945	rs12992764	T	G	0.4026	0.0684213	0.0141137	1.46157e-06	0.00225191	41.3888
ebi-a-GCST90016945	rs150600492	A	C	0.0626	0.135774	0.0289757	2.31308e-06	0.00216353	39.7608
ebi-a-GCST90016945	rs35703006	G	T	0.2157	0.0812655	0.0164355	4.94778e-07	0.00223447	41.0675
ebi-a-GCST90016945	rs4990837	G	A	0.826	-0.0910387	0.0185869	1.74193e-06	0.00238238	43.7925
ebi-a-GCST90016945	rs75430375	C	T	0.0646	-0.147941	0.0317498	3.40847e-06	0.00264507	48.6339
ebi-a-GCST90016945	rs75898026	A	G	0.1829	-0.0821779	0.0173541	2.02209e-06	0.0020185	37.0901
ebi-a-GCST90016946	rs10805326	A	G	0.7217	-0.0566637	0.012276	4.03395e-06	0.00128976	23.6822
ebi-a-GCST90016946	rs117020988	C	T	0.0636	0.182411	0.0372126	1.02795e-06	0.00396324	72.9671
ebi-a-GCST90016946	rs12377846	C	A	0.0487	-0.252	0.0511627	7.26256e-07	0.00588407	108.541
ebi-a-GCST90016946	rs12986312	T	G	0.3221	0.0571818	0.0125947	5.76713e-06	0.00142791	26.2225
ebi-a-GCST90016946	rs1467258	G	A	0.167	0.072584	0.0162321	7.89805e-06	0.0014658	26.9192
ebi-a-GCST90016946	rs1520207	T	C	0.5626	-0.0525658	0.0112476	3.16548e-06	0.00135993	24.9723
ebi-a-GCST90016946	rs4692811	C	T	0.2644	0.0642075	0.0126913	4.21124e-07	0.00160363	29.4546
ebi-a-GCST90016946	rs59865771	C	T	0.2813	-0.0573764	0.0127192	7.69024e-06	0.00133111	24.4424
ebi-a-GCST90016946	rs61841503	G	A	0.1372	0.0919658	0.0161331	9.80122e-09	0.00200238	36.7934
ebi-a-GCST90016946	rs6721459	G	A	0.4394	-0.0509823	0.0111975	5.07762e-06	0.00128051	23.512
ebi-a-GCST90016946	rs75819860	T	A	0.0775	0.126264	0.0268383	2.48737e-06	0.00227959	41.8987
ebi-a-GCST90016946	rs76982728	T	C	0.0388	0.124203	0.0266923	3.24056e-06	0.00115064	21.1248
ebi-a-GCST90016946	rs77540684	T	G	0.0517	0.106725	0.0245638	8.13711e-06	0.00111686	20.5039
ebi-a-GCST90016946	rs9573937	A	G	0.1769	-0.0693637	0.0142907	1.70589e-06	0.00140112	25.7298
ebi-a-GCST90016947	rs10119172	C	G	0.1511	-0.0737324	0.014259	1.32425e-07	0.00139466	25.611
ebi-a-GCST90016947	rs10762312	A	G	0.7386	0.052368	0.0118814	8.70362e-06	0.00105895	19.4397
ebi-a-GCST90016947	rs10858364	G	T	0.2763	0.055316	0.012085	4.31062e-06	0.00122369	22.4675
ebi-a-GCST90016947	rs17065783	A	G	0.2237	-0.059133	0.0122235	1.79349e-06	0.00121447	22.298
ebi-a-GCST90016947	rs1980561	A	G	0.3857	-0.0485289	0.0109284	8.9454e-06	0.00111599	20.4879
ebi-a-GCST90016947	rs35233670	T	C	0.4414	-0.0473576	0.010602	7.90988e-06	0.00110597	20.3037
ebi-a-GCST90016947	rs35961441	A	C	0.0736	0.0915257	0.0207306	8.37394e-06	0.00114233	20.972
ebi-a-GCST90016947	rs6953849	A	G	0.1471	0.0718149	0.0150724	2.44478e-06	0.00129411	23.7621
ebi-a-GCST90016947	rs7330827	T	C	0.0755	-0.103842	0.0237355	8.04896e-06	0.00150532	27.6462
ebi-a-GCST90016947	rs864093	A	C	0.2565	-0.0527939	0.0117499	9.59798e-06	0.00106308	19.5155
ebi-a-GCST90016948	rs10131942	C	G	0.164	0.0701212	0.0158326	8.60815e-06	0.00134828	24.7581
ebi-a-GCST90016948	rs12057990	C	T	0.2406	0.0589878	0.0132268	8.9747e-06	0.00127151	23.3467
ebi-a-GCST90016948	rs12118202	T	C	0.1899	-0.0751986	0.0147265	5.5423e-07	0.00173986	31.9611
ebi-a-GCST90016948	rs13069367	A	C	0.3549	-0.0539768	0.0119687	7.39486e-06	0.00133407	24.4968
ebi-a-GCST90016948	rs148376875	T	G	0.1203	0.084515	0.0179163	2.08027e-06	0.00151181	27.7656
ebi-a-GCST90016948	rs2206482	T	G	0.4423	-0.0569105	0.0117486	1.30377e-06	0.00159784	29.348
ebi-a-GCST90016948	rs2278540	G	A	0.326	0.0554249	0.0123265	8.43587e-06	0.00134995	24.7888
ebi-a-GCST90016948	rs34071565	T	A	0.0676	-0.1567	0.0347882	5.60144e-06	0.0030954	56.9397
ebi-a-GCST90016948	rs34660375	A	G	0.1909	-0.0805894	0.0178291	7.40321e-06	0.00200629	36.8653
ebi-a-GCST90016948	rs3758087	C	T	0.7078	-0.0564199	0.0124655	8.60578e-06	0.0013167	24.1774
ebi-a-GCST90016948	rs3860225	A	G	0.1382	0.083936	0.0167936	5.4968e-07	0.00167819	30.8264
ebi-a-GCST90016948	rs4493272	T	C	0.4712	-0.0604992	0.0118027	3.02315e-07	0.001824	33.5097
ebi-a-GCST90016948	rs4685827	T	C	0.2237	-0.0679529	0.0145407	2.77192e-06	0.00160377	29.4571
ebi-a-GCST90016948	rs7252711	G	A	0.8728	0.0740876	0.0161926	5.56583e-06	0.00121877	22.3771
ebi-a-GCST90016948	rs7975087	C	A	0.2286	-0.0601448	0.0135454	7.59451e-06	0.0012758	23.4255
ebi-a-GCST90016948	rs912860	A	G	0.9732	0.229046	0.0483124	9.29929e-07	0.00273661	50.3216
ebi-a-GCST90016948	rs9586501	G	A	0.3141	0.0592681	0.0127329	2.58988e-06	0.00151356	27.7978
ebi-a-GCST90016948	rs9958960	G	A	0.165	-0.0914807	0.0173611	1.06324e-07	0.002306	42.3852
ebi-a-GCST90016949	rs1035406	G	A	0.0994	-0.11354	0.0250863	5.84454e-06	0.00230805	42.423
ebi-a-GCST90016949	rs11591293	G	T	0.4195	0.0743184	0.0158724	2.67147e-06	0.00269003	49.4628
ebi-a-GCST90016949	rs12977163	G	C	0.3678	0.0730952	0.0163491	7.62588e-06	0.0024847	45.6779
ebi-a-GCST90016949	rs13336560	C	T	0.4563	-0.0701719	0.0158061	9.17339e-06	0.00244324	44.9139
ebi-a-GCST90016949	rs1549633	A	C	0.1561	0.0999312	0.0218634	4.70392e-06	0.00263103	48.3751
ebi-a-GCST90016949	rs1923415	A	G	0.1372	-0.0999238	0.0227326	9.63696e-06	0.00236392	43.4522
ebi-a-GCST90016949	rs3754624	C	T	0.162	0.0971389	0.0200064	1.71479e-06	0.00256198	47.1022
ebi-a-GCST90016949	rs4278423	T	C	0.1064	0.107529	0.0235725	3.12018e-06	0.0021987	40.4086
ebi-a-GCST90016949	rs4822789	G	C	0.3926	0.0734321	0.0160521	7.00519e-06	0.00257174	47.2822
ebi-a-GCST90016949	rs61933850	G	A	0.0905	0.164808	0.0360647	7.22587e-06	0.00447134	82.3637
ebi-a-GCST90016949	rs6679026	T	C	0.1074	0.111984	0.0251088	9.94672e-06	0.00240438	44.1978
ebi-a-GCST90016949	rs7001029	C	T	0.0934	0.117366	0.0261324	5.34749e-06	0.0023328	42.8789
ebi-a-GCST90016949	rs72714493	A	G	0.2157	0.0816858	0.0180791	7.3492e-06	0.00225764	41.4944
ebi-a-GCST90016949	rs74354280	C	T	0.1531	-0.0911896	0.0204907	6.67298e-06	0.00215639	39.6294
ebi-a-GCST90016949	rs76784716	A	G	0.0716	0.136049	0.0285767	1.48988e-06	0.00246076	45.2367
ebi-a-GCST90016949	rs9813022	A	G	0.3022	-0.0842444	0.0163583	2.53122e-07	0.00299321	55.0543
ebi-a-GCST90016950	rs10217435	C	T	0.0875	-0.0883756	0.0197506	6.50759e-06	0.0012472	22.8997
ebi-a-GCST90016950	rs10832801	A	C	0.2674	-0.0534763	0.0122666	7.50412e-06	0.00112042	20.5693
ebi-a-GCST90016950	rs1939881	G	A	0.0577	-0.105589	0.0206213	5.64378e-07	0.00121236	22.2593
ebi-a-GCST90016950	rs2447496	A	G	0.7167	0.0549203	0.0121904	6.08611e-06	0.00122484	22.4887
ebi-a-GCST90016950	rs2833282	G	A	0.1282	0.0711137	0.0156966	4.31102e-06	0.00113042	20.7532
ebi-a-GCST90016950	rs36021379	A	G	0.1342	-0.0656005	0.0144903	7.19515e-06	0.00100003	18.357
ebi-a-GCST90016950	rs4264350	T	C	0.3936	-0.0526393	0.0108555	1.34831e-06	0.00132271	24.288
ebi-a-GCST90016950	rs59663348	G	A	0.1948	0.0570915	0.0125048	6.12238e-06	0.00102251	18.7699
ebi-a-GCST90016950	rs62532512	A	C	0.5169	0.0504257	0.0107399	2.76427e-06	0.00126992	23.3175
ebi-a-GCST90016950	rs67281112	G	C	0.2167	0.0635814	0.0137451	3.63471e-06	0.00137239	25.2015
ebi-a-GCST90016950	rs6744030	C	T	0.1382	0.0696747	0.0157103	9.31515e-06	0.00115636	21.23
ebi-a-GCST90016950	rs6837275	A	G	0.2535	0.0570355	0.011887	1.447e-06	0.0012312	22.6056
ebi-a-GCST90016950	rs74474130	T	G	0.0656	0.137747	0.0295688	3.61377e-06	0.00232611	42.7557
ebi-a-GCST90016950	rs77885767	C	T	0.0477	-0.156209	0.0336482	2.84695e-06	0.00221684	40.7427
ebi-a-GCST90016950	rs9389714	C	T	0.1789	-0.0636841	0.0143416	8.79063e-06	0.00119151	21.876
ebi-a-GCST90016950	rs9578457	G	A	0.0567	-0.141478	0.0315848	3.99448e-06	0.00214112	39.3481
ebi-a-GCST90016950	rs9603208	G	T	0.1034	0.0821173	0.0159596	1.91801e-07	0.00125031	22.9569
ebi-a-GCST90016951	rs10093275	T	C	0.7177	-0.0534595	0.011677	5.35229e-06	0.00115807	21.2613
ebi-a-GCST90016951	rs10166469	C	T	0.7237	0.053336	0.0120209	8.52158e-06	0.00113765	20.8861
ebi-a-GCST90016951	rs1158100	G	A	0.6451	0.0490539	0.0109865	8.60855e-06	0.00110182	20.2274
ebi-a-GCST90016951	rs1612733	T	C	0.0596	0.108708	0.0238006	4.22435e-06	0.00132468	24.3243
ebi-a-GCST90016951	rs17376049	T	C	0.1083	0.0848534	0.0172114	7.29625e-07	0.00139064	25.5371
ebi-a-GCST90016951	rs2113833	C	T	0.9583	-0.169146	0.0355009	1.14464e-06	0.0022866	42.0278
ebi-a-GCST90016951	rs3009418	A	C	0.9215	-0.0927607	0.0210123	8.6902e-06	0.00124487	22.8568
ebi-a-GCST90016951	rs499272	G	C	0.1362	0.0706431	0.016046	9.29351e-06	0.00117425	21.5587
ebi-a-GCST90016951	rs55793120	T	C	0.0507	0.13822	0.0266152	1.44338e-07	0.00183901	33.7858
ebi-a-GCST90016951	rs56199908	T	C	0.0537	-0.199327	0.0410444	1.66414e-06	0.00403799	74.3489
ebi-a-GCST90016951	rs76724913	T	G	0.0765	0.0901053	0.0203104	9.60484e-06	0.00114717	21.061
ebi-a-GCST90016952	rs10028567	C	T	0.0815	-0.0934027	0.0190343	3.72495e-06	0.00130613	23.9831
ebi-a-GCST90016952	rs11110281	T	C	0.0676	-0.130554	0.0225943	1.40136e-08	0.00214862	39.4862
ebi-a-GCST90016952	rs16950051	A	G	0.0586	0.107008	0.0236973	5.33814e-06	0.00126338	23.1972
ebi-a-GCST90016952	rs2370083	G	T	0.0885	-0.0842751	0.0184509	4.25667e-06	0.00114585	21.0367
ebi-a-GCST90016952	rs2952251	G	A	0.7475	0.0639298	0.0126525	3.72237e-07	0.0015428	28.3356
ebi-a-GCST90016952	rs35344081	G	A	0.2406	0.0609349	0.0129703	2.63846e-06	0.00135684	24.9155
ebi-a-GCST90016952	rs395407	C	G	0.8579	0.0826855	0.0172536	1.32559e-06	0.00166694	30.6194
ebi-a-GCST90016952	rs57646748	G	A	0.0676	-0.088021	0.019876	7.88352e-06	0.000976678	17.9278
ebi-a-GCST90016952	rs6563952	C	G	0.9076	-0.0801931	0.0178576	8.70583e-06	0.00107862	19.8012
ebi-a-GCST90016952	rs6806351	T	C	0.2087	-0.0619209	0.0135744	6.93793e-06	0.00126639	23.2525
ebi-a-GCST90016952	rs76717940	T	A	0.0606	0.150606	0.0334079	3.08937e-06	0.00258248	47.4802
ebi-a-GCST90016952	rs77968078	G	A	0.0567	-0.0993013	0.0224788	7.93341e-06	0.00105481	19.3635
ebi-a-GCST90016952	rs7916711	A	G	0.0646	0.0959639	0.021545	6.32732e-06	0.00111295	20.432
ebi-a-GCST90016952	rs957755	T	G	0.1909	-0.0642449	0.0142702	7.41515e-06	0.00127502	23.4111
ebi-a-GCST90016953	rs11150282	T	C	0.3211	0.098235	0.0197127	7.36055e-07	0.00420735	77.4804
ebi-a-GCST90016953	rs113884518	T	C	0.0487	-0.20591	0.0455376	7.7398e-06	0.00392854	72.3257
ebi-a-GCST90016953	rs1221147	A	T	0.8439	-0.126305	0.0279161	4.85959e-06	0.00420305	77.4009
ebi-a-GCST90016953	rs16851659	G	C	0.3887	-0.0895168	0.0186555	1.27025e-06	0.0038081	70.0998
ebi-a-GCST90016953	rs28678345	T	C	0.0467	0.213083	0.0471377	8.05954e-06	0.00404272	74.4364
ebi-a-GCST90016953	rs367480	A	G	0.5726	0.0841649	0.0185948	7.52419e-06	0.00346719	63.8026
ebi-a-GCST90016953	rs4129395	G	A	0.4264	0.0904264	0.0185253	1.21742e-06	0.00399988	73.6443
ebi-a-GCST90016953	rs73074665	A	T	0.0855	0.164631	0.0356037	3.62376e-06	0.00423841	78.0548
ebi-a-GCST90016953	rs789069	A	C	0.172	-0.10413	0.0234459	6.5001e-06	0.00308845	56.8114
ebi-a-GCST90016953	rs79790072	T	C	0.0567	0.226103	0.0488017	3.5381e-06	0.00546859	100.834
ebi-a-GCST90016953	rs8028558	A	G	0.4046	0.08346	0.0188504	9.78228e-06	0.003356	61.7495
ebi-a-GCST90016953	rs9864379	T	C	0.1133	-0.160521	0.0292752	4.65876e-08	0.00517726	95.4348
ebi-a-GCST90016954	rs10071529	C	G	0.9125	-0.125105	0.0278674	8.6441e-06	0.00249931	45.9472
ebi-a-GCST90016954	rs11779863	G	A	0.2068	-0.0772768	0.0172171	6.68852e-06	0.00195912	35.9969
ebi-a-GCST90016954	rs12566890	T	G	0.0954	-0.103134	0.0241775	8.11204e-06	0.00183586	33.7279
ebi-a-GCST90016954	rs13100746	C	T	0.4095	0.0638979	0.0142685	7.28853e-06	0.00197459	36.2817
ebi-a-GCST90016954	rs17235252	T	C	0.0944	-0.122002	0.0255463	2.15879e-06	0.00254491	46.7876
ebi-a-GCST90016954	rs3932485	C	T	0.4284	0.0626209	0.0141623	9.92865e-06	0.00192048	35.2856
ebi-a-GCST90016954	rs515984	C	T	0.826	0.0875451	0.0190685	6.61363e-06	0.00220304	40.4886
ebi-a-GCST90016954	rs62188991	G	C	0.1113	-0.110864	0.0241355	5.26708e-06	0.00243143	44.6962
ebi-a-GCST90016954	rs638542	A	G	0.7137	0.070592	0.0157049	5.17285e-06	0.00203647	37.421
ebi-a-GCST90016954	rs74603314	T	C	0.0457	0.230767	0.0489701	2.27641e-06	0.00464492	85.5761
ebi-a-GCST90016954	rs7706512	A	G	0.496	-0.0657351	0.0138979	2.27206e-06	0.00216041	39.7034
ebi-a-GCST90016954	rs7801843	A	G	0.1292	-0.0869495	0.0194509	9.46891e-06	0.00170116	31.249
ebi-a-GCST90016954	rs7853673	A	G	0.4861	0.0624389	0.0139833	6.73256e-06	0.0019478	35.7885
ebi-a-GCST90016954	rs949341	A	G	0.6799	-0.0656602	0.0147216	7.73286e-06	0.00187657	34.4773
ebi-a-GCST90016955	rs11251024	G	A	0.33	0.104201	0.0206737	6.62796e-07	0.00480134	88.4718
ebi-a-GCST90016955	rs11606187	A	G	0.1074	-0.154539	0.0326288	3.30583e-06	0.00457897	84.3553
ebi-a-GCST90016955	rs13219468	G	C	0.2256	0.115344	0.0236958	1.40637e-06	0.00464862	85.6446
ebi-a-GCST90016955	rs13385922	T	C	0.4056	0.0929494	0.0201348	3.96826e-06	0.00416581	76.7123
ebi-a-GCST90016955	rs166849	A	G	0.6103	-0.0911053	0.0202239	7.73891e-06	0.00394813	72.6877
ebi-a-GCST90016955	rs2172426	T	C	0.5527	0.10212	0.0198947	3.17424e-07	0.00515632	95.0467
ebi-a-GCST90016955	rs267959	G	A	0.6571	-0.0988612	0.0209676	2.61993e-06	0.00440434	81.1241
ebi-a-GCST90016955	rs2930903	C	G	0.3887	0.0908335	0.0209434	6.84353e-06	0.00392095	72.1854
ebi-a-GCST90016955	rs4383094	C	T	0.9036	-0.149188	0.0320662	4.28134e-06	0.00387749	71.3823
ebi-a-GCST90016955	rs55921101	A	T	0.2266	-0.109245	0.0236201	4.32136e-06	0.00418309	77.0317
ebi-a-GCST90016955	rs60775321	T	C	0.3012	-0.0962425	0.0213842	7.10461e-06	0.00389917	71.7828
ebi-a-GCST90016955	rs72671304	T	C	0.0696	0.172322	0.0370028	3.79577e-06	0.00384583	70.7972
ebi-a-GCST90016955	rs7911787	G	T	0.0656	-0.223071	0.0470232	3.38821e-06	0.00610032	112.554
ebi-a-GCST90016955	rs8126061	T	C	0.0954	-0.159135	0.0351904	7.36326e-06	0.00437085	80.5046
ebi-a-GCST90016955	rs9542068	T	C	0.3211	0.0990709	0.0218149	6.52334e-06	0.00427926	78.8103
ebi-a-GCST90016956	rs111810795	C	T	0.1074	-0.0867108	0.0180573	1.72926e-06	0.00144158	26.4738
ebi-a-GCST90016956	rs114889439	A	G	0.0527	-0.253809	0.0539169	6.19028e-06	0.00643194	118.713
ebi-a-GCST90016956	rs12186441	G	A	0.0368	0.208096	0.0453999	4.52856e-06	0.00306988	56.4689
ebi-a-GCST90016956	rs12668619	A	G	0.3549	0.055301	0.0117654	2.57365e-06	0.00140033	25.7152
ebi-a-GCST90016956	rs12741784	C	T	0.336	-0.0621452	0.0119266	1.28493e-07	0.00172327	31.6558
ebi-a-GCST90016956	rs1442060	A	G	0.506	0.0514024	0.0112125	4.50671e-06	0.00132091	24.2549
ebi-a-GCST90016956	rs1447205	C	G	0.6382	0.0520689	0.0115656	7.34903e-06	0.00125202	22.9884
ebi-a-GCST90016956	rs1693340	T	C	0.1262	0.0818934	0.018245	9.25273e-06	0.00147911	27.164
ebi-a-GCST90016956	rs2175069	G	A	0.6143	0.0526752	0.0114886	4.63554e-06	0.00131484	24.1433
ebi-a-GCST90016956	rs2561116	T	G	0.1133	-0.083617	0.0187159	7.88515e-06	0.00140484	25.7981
ebi-a-GCST90016956	rs2585520	G	T	0.0825	-0.0904972	0.0200428	5.26926e-06	0.00123982	22.7641
ebi-a-GCST90016956	rs4263802	A	G	0.6163	-0.050942	0.0114921	7.45006e-06	0.00122734	22.5347
ebi-a-GCST90016956	rs4461038	G	A	0.6938	0.0554965	0.0119467	3.73474e-06	0.00130858	24.0282
ebi-a-GCST90016956	rs4797169	T	C	0.2505	0.0587799	0.0128297	4.49345e-06	0.00129738	23.8223
ebi-a-GCST90016956	rs61264131	A	C	0.0497	0.202367	0.0464388	6.74544e-06	0.00386836	71.2134
ebi-a-GCST90016956	rs6692542	G	A	0.6272	-0.0534397	0.0118254	8.67981e-06	0.00133549	24.5229
ebi-a-GCST90016956	rs6909981	C	T	0.2018	-0.0638696	0.0141765	5.47621e-06	0.00131417	24.1309
ebi-a-GCST90016956	rs75768969	C	G	0.161	-0.0703773	0.0156855	7.19234e-06	0.00133808	24.5706
ebi-a-GCST90016956	rs79535861	A	C	0.0885	0.100666	0.0207016	1.57688e-06	0.00163492	30.0302
ebi-a-GCST90016956	rs9345168	A	C	0.5338	-0.0509102	0.0113253	8.48887e-06	0.00129	23.6866
ebi-a-GCST90016957	rs11184341	C	G	0.7217	-0.0655301	0.014223	4.13847e-06	0.00172497	31.6872
ebi-a-GCST90016957	rs111862613	T	C	0.166	0.0907065	0.0196746	3.7313e-06	0.00227814	41.872
ebi-a-GCST90016957	rs117107102	A	G	0.0447	0.204683	0.0431572	2.91823e-06	0.003578	65.849
ebi-a-GCST90016957	rs11729256	T	C	0.2386	0.0749798	0.0150177	6.73085e-07	0.00204269	37.5355
ebi-a-GCST90016957	rs12908520	G	A	0.4563	0.0619104	0.0130946	2.15139e-06	0.00190181	34.9418
ebi-a-GCST90016957	rs2602429	T	C	0.7783	-0.0745516	0.0156195	2.69942e-06	0.00191804	35.2405
ebi-a-GCST90016957	rs4242783	A	G	0.7127	-0.0687992	0.0147694	2.75442e-06	0.00193838	35.6151
ebi-a-GCST90016957	rs4936098	G	A	0.66	-0.0648691	0.0135928	1.1293e-06	0.00188855	34.6978
ebi-a-GCST90016957	rs61779207	G	A	0.1779	-0.0758811	0.0167762	6.63025e-06	0.00168422	30.9373
ebi-a-GCST90016957	rs74542928	T	C	0.0785	0.112124	0.0236422	1.64611e-06	0.00181883	33.4145
ebi-a-GCST90016957	rs9349825	A	G	0.2793	-0.0704354	0.0147128	2.51287e-06	0.00199727	36.6993
ebi-a-GCST90016957	rs941682	G	A	0.3111	-0.0631526	0.0143767	9.5812e-06	0.0017095	31.4025
ebi-a-GCST90016958	rs11671100	A	C	0.2008	-0.160034	0.0349472	4.08037e-06	0.00822004	151.988
ebi-a-GCST90016958	rs11764871	G	T	0.2505	0.127099	0.025656	7.4929e-07	0.00606588	111.915
ebi-a-GCST90016958	rs2546105	T	A	0.7545	-0.126643	0.0257111	1.02501e-06	0.0059416	109.608
ebi-a-GCST90016958	rs2944282	T	C	0.3002	-0.124197	0.0257026	1.56603e-06	0.00648092	119.622
ebi-a-GCST90016958	rs34962571	A	C	0.0825	-0.186945	0.0418412	6.24827e-06	0.00529076	97.5379
ebi-a-GCST90016958	rs4396289	C	T	0.16	-0.152918	0.0288525	1.53784e-07	0.0062856	115.994
ebi-a-GCST90016958	rs61702987	T	C	0.175	0.145501	0.0300007	3.07921e-06	0.00611299	112.79
ebi-a-GCST90016958	rs62570196	C	T	0.0686	-0.246101	0.0483077	2.69855e-07	0.00773957	143.035
ebi-a-GCST90016958	rs6545794	A	G	0.0885	-0.197786	0.0410495	5.97008e-07	0.00631133	116.472
ebi-a-GCST90016958	rs7077363	G	A	0.164	0.148942	0.0318366	2.83374e-06	0.00608295	112.232
ebi-a-GCST90016958	rs7314815	G	A	0.503	0.101088	0.0225594	6.40088e-06	0.00510921	94.1738
ebi-a-GCST90016958	rs7627405	C	T	0.167	-0.134158	0.0301427	8.19426e-06	0.00500754	92.2905
ebi-a-GCST90016958	rs7860510	G	C	0.0974	0.164855	0.0375128	9.60086e-06	0.00477847	88.0483
ebi-a-GCST90016959	rs10787984	G	C	0.1759	0.094316	0.0213513	9.62299e-06	0.00257897	47.4155
ebi-a-GCST90016959	rs2715439	T	C	0.5457	-0.0746684	0.0164822	6.27004e-06	0.0027644	50.834
ebi-a-GCST90016959	rs34583783	G	T	0.1024	0.126596	0.0268461	4.48528e-06	0.00294614	54.1859
ebi-a-GCST90016959	rs35011108	A	G	0.0636	0.232634	0.0512044	6.33826e-06	0.00644607	118.975
ebi-a-GCST90016959	rs4073240	G	A	0.3827	0.0749687	0.0167368	7.94273e-06	0.00265549	48.826
ebi-a-GCST90016959	rs4146653	G	A	0.1968	0.0985224	0.0214182	4.49645e-06	0.00306866	56.4463
ebi-a-GCST90016959	rs71315246	A	G	0.1431	-0.0969809	0.021925	9.82969e-06	0.0023066	42.3962
ebi-a-GCST90016959	rs7915461	C	T	0.9423	-0.18776	0.0401636	5.91984e-06	0.00383355	70.5702
ebi-a-GCST90016960	rs1046175	G	C	0.8738	-0.112758	0.0255994	6.35887e-06	0.00280412	51.5665
ebi-a-GCST90016960	rs11604400	C	T	0.1153	-0.102524	0.0234834	9.74473e-06	0.0021444	39.4086
ebi-a-GCST90016960	rs12522517	A	T	0.1272	-0.104884	0.0234695	4.41255e-06	0.00244259	44.9019
ebi-a-GCST90016960	rs13231526	C	A	0.0636	0.143237	0.0311654	4.8136e-06	0.00244376	44.9235
ebi-a-GCST90016960	rs2147798	G	C	0.8042	-0.0922959	0.0192121	1.39878e-06	0.0026827	49.3276
ebi-a-GCST90016960	rs2717140	C	T	0.1113	-0.119225	0.0251081	2.04593e-06	0.002812	51.7118
ebi-a-GCST90016960	rs55719207	G	A	0.4175	-0.0699243	0.0158036	9.60506e-06	0.00237815	43.7144
ebi-a-GCST90016960	rs6664405	T	C	0.1441	-0.0953084	0.0210752	5.2342e-06	0.00224068	41.1818
ebi-a-GCST90016960	rs7680684	T	C	0.675	0.083381	0.0168901	9.769e-07	0.00305036	56.1087
ebi-a-GCST90016960	rs80078995	A	T	0.1342	-0.11324	0.0232586	1.57358e-06	0.00297989	54.8085
ebi-a-GCST90016960	rs9490822	C	T	0.4473	-0.0734512	0.0155789	2.54419e-06	0.00266757	49.0488
ebi-a-GCST90016960	rs9915817	C	T	0.671	-0.0749219	0.016833	8.21675e-06	0.00247837	45.5612
ebi-a-GCST90016961	rs11184341	C	G	0.7217	-0.0655855	0.0142236	4.0635e-06	0.00172789	31.7409
ebi-a-GCST90016961	rs111862613	T	C	0.166	0.0911199	0.0196748	3.39234e-06	0.00229896	42.2554
ebi-a-GCST90016961	rs117107102	A	G	0.0447	0.204406	0.0431629	3.01141e-06	0.00356833	65.6703
ebi-a-GCST90016961	rs11729256	T	C	0.2386	0.0750473	0.0150184	6.58385e-07	0.00204637	37.6032
ebi-a-GCST90016961	rs12908520	G	A	0.4563	0.061772	0.0130954	2.2648e-06	0.00189332	34.7855
ebi-a-GCST90016961	rs2602429	T	C	0.7783	-0.0745352	0.0156201	2.71569e-06	0.00191719	35.225
ebi-a-GCST90016961	rs4242783	A	G	0.7127	-0.0685454	0.0147701	2.99799e-06	0.00192411	35.3523
ebi-a-GCST90016961	rs4936098	G	A	0.66	-0.0649225	0.0135934	1.1036e-06	0.00189166	34.755
ebi-a-GCST90016961	rs61779207	G	A	0.1779	-0.0760539	0.0167769	6.32121e-06	0.0016919	31.0786
ebi-a-GCST90016961	rs74542928	T	C	0.0785	0.112623	0.0236434	1.4802e-06	0.00183506	33.7131
ebi-a-GCST90016961	rs9349825	A	G	0.2793	-0.0703407	0.0147133	2.59884e-06	0.00199191	36.6005
ebi-a-GCST90016961	rs941682	G	A	0.3111	-0.0632957	0.0143777	9.17128e-06	0.00171725	31.5452
ebi-a-GCST90016962	rs1107244	G	A	0.0785	0.0758558	0.0171182	3.59062e-06	0.000832478	15.2787
ebi-a-GCST90016962	rs11769002	G	A	0.4006	-0.0528793	0.0109389	1.44961e-06	0.00134285	24.6584
ebi-a-GCST90016962	rs11958296	A	G	0.0706	-0.0981222	0.0218272	9.29566e-06	0.00126349	23.1992
ebi-a-GCST90016962	rs12990744	C	T	0.1233	-0.0776618	0.0172986	8.20729e-06	0.00130394	23.9429
ebi-a-GCST90016962	rs1689282	A	C	0.34	-0.0520061	0.0113942	5.27582e-06	0.00121384	22.2864
ebi-a-GCST90016962	rs2290844	C	T	0.1133	0.0813969	0.0191632	9.10144e-06	0.00133123	24.4446
ebi-a-GCST90016962	rs2450745	A	C	0.0825	-0.080524	0.0184702	7.11836e-06	0.000981614	18.0185
ebi-a-GCST90016962	rs2875322	C	T	0.7932	0.0580945	0.0131432	8.77708e-06	0.00110722	20.3267
ebi-a-GCST90016962	rs34417064	A	G	0.5119	-0.048202	0.0106868	7.00745e-06	0.00116106	21.3162
ebi-a-GCST90016962	rs4810359	A	G	0.1471	-0.0652428	0.0146155	7.4967e-06	0.00106809	19.6075
ebi-a-GCST90016962	rs67281112	G	C	0.2167	0.0634575	0.0137846	3.9158e-06	0.00136705	25.1032
ebi-a-GCST90016962	rs7129639	A	C	0.5984	0.0524955	0.0109584	1.78423e-06	0.00132452	24.3213
ebi-a-GCST90016962	rs8130320	A	G	0.4821	-0.049002	0.010717	4.83615e-06	0.00119906	22.0147
ebi-a-GCST90016963	rs1901739	G	T	0.505	-0.115769	0.0248626	3.58798e-06	0.00670056	123.704
ebi-a-GCST90016963	rs35110698	T	C	0.1491	-0.146322	0.0320852	5.72321e-06	0.00543257	100.167
ebi-a-GCST90016963	rs35778461	C	T	0.1918	0.146679	0.0297186	1.20629e-06	0.00667012	123.138
ebi-a-GCST90016963	rs594561	T	C	0.5586	-0.112231	0.0251681	9.41109e-06	0.00621139	114.616
ebi-a-GCST90016963	rs602075	G	A	0.7694	-0.168974	0.0296976	3.56574e-08	0.0101317	187.696
ebi-a-GCST90016963	rs6742198	A	G	0.8042	-0.149152	0.0316484	3.34511e-06	0.00700592	129.381
ebi-a-GCST90016963	rs685403	G	C	0.1083	-0.175203	0.0404474	4.88394e-06	0.00592871	109.369
ebi-a-GCST90016963	rs76904847	G	A	0.1899	0.148523	0.0334857	6.08751e-06	0.00678705	125.311
ebi-a-GCST90016963	rs7898615	T	G	0.1153	0.167966	0.0373586	8.87279e-06	0.0057557	106.159
ebi-a-GCST90016964	rs17380632	A	T	0.3032	0.125564	0.0280409	9.27129e-06	0.00666189	122.985
ebi-a-GCST90016964	rs2154444	G	T	0.7773	-0.138234	0.0308961	8.36758e-06	0.00661559	122.125
ebi-a-GCST90016964	rs34619204	G	A	0.1998	-0.156037	0.0344392	8.84199e-06	0.00778537	143.888
ebi-a-GCST90016964	rs4364940	A	G	0.2793	0.126418	0.0282207	8.58361e-06	0.00643388	118.749
ebi-a-GCST90016964	rs4680035	G	A	0.4543	0.119599	0.0259446	4.99057e-06	0.00709221	130.986
ebi-a-GCST90016964	rs58212166	A	G	0.1332	-0.161506	0.0359102	7.93615e-06	0.00602324	111.124
ebi-a-GCST90016965	rs10794359	C	T	0.5129	0.0953524	0.02006	2.23496e-06	0.00454301	83.69
ebi-a-GCST90016965	rs1563175	A	C	0.4443	0.0923834	0.0202157	5.53847e-06	0.00421439	77.6105
ebi-a-GCST90016965	rs17012738	T	G	0.4076	0.0903417	0.0200239	7.24169e-06	0.00394145	72.5643
ebi-a-GCST90016965	rs17096874	C	T	0.1809	-0.126337	0.0268919	2.86029e-06	0.00473006	87.1521
ebi-a-GCST90016965	rs17105491	G	C	0.0596	-0.193107	0.0411187	1.56819e-06	0.00418008	76.9761
ebi-a-GCST90016965	rs4244069	A	G	0.8867	0.146775	0.0326594	9.81206e-06	0.00432853	79.7217
ebi-a-GCST90016965	rs4506496	A	G	0.663	-0.10309	0.0212861	1.48659e-06	0.00474905	87.5036
ebi-a-GCST90016965	rs712981	A	C	0.4185	0.10076	0.0202902	6.83109e-07	0.00494142	91.0657
ebi-a-GCST90016965	rs79598899	C	T	0.0825	0.182586	0.0357284	3.74731e-07	0.0050469	93.0196
ebi-a-GCST90016965	rs816292	T	C	0.2425	-0.113003	0.02204	2.6404e-07	0.00469142	86.4368
ebi-a-GCST90016965	rs9299345	T	C	0.1173	-0.1364	0.0302372	8.04304e-06	0.00385274	70.9248
ebi-a-GCST90016966	rs10502061	A	G	0.0944	0.0835752	0.0192017	7.93542e-06	0.00119424	21.9262
ebi-a-GCST90016966	rs13376554	A	T	0.0308	0.197389	0.0458642	7.72058e-06	0.00232616	42.7566
ebi-a-GCST90016966	rs2014785	T	C	0.3887	0.0515687	0.0112199	4.68058e-06	0.00126378	23.2045
ebi-a-GCST90016966	rs2396460	C	T	0.5606	0.0512653	0.0109555	2.91092e-06	0.00129476	23.7741
ebi-a-GCST90016966	rs2804244	G	A	0.5447	0.053089	0.0110983	2.04052e-06	0.00139796	25.6716
ebi-a-GCST90016966	rs3900776	G	A	0.0706	-0.110013	0.0236302	2.74764e-06	0.00158827	29.1721
ebi-a-GCST90016966	rs60983350	G	A	0.4354	-0.0539901	0.0116575	4.42059e-06	0.00143314	26.3186
ebi-a-GCST90016966	rs62157625	T	C	0.1133	0.088573	0.0185548	1.44907e-06	0.0015763	28.9519
ebi-a-GCST90016966	rs62215703	G	A	0.2197	0.0644965	0.0136702	1.9777e-06	0.00142624	26.1918
ebi-a-GCST90016966	rs6474958	G	A	0.5974	0.0500065	0.0112001	6.74481e-06	0.00120288	22.085
ebi-a-GCST90016966	rs6726833	C	A	0.0944	-0.0877497	0.0189408	3.32216e-06	0.00131653	24.1743
ebi-a-GCST90016966	rs6854026	C	T	0.4881	0.0508482	0.0109075	3.1958e-06	0.00129204	23.724
ebi-a-GCST90016966	rs7193624	T	C	0.8509	-0.0750642	0.0150723	5.35476e-07	0.00142972	26.2558
ebi-a-GCST90016966	rs7823228	C	G	0.7843	0.0621085	0.0136614	5.84198e-06	0.00130516	23.9653
ebi-a-GCST90016966	rs78735375	A	C	0.0527	-0.137429	0.0305304	5.33384e-06	0.00188575	34.6463
ebi-a-GCST90016967	rs10150232	A	G	0.2535	0.0567088	0.0124877	6.67667e-06	0.00121713	22.347
ebi-a-GCST90016967	rs11018566	A	G	0.0517	-0.156465	0.0366032	6.13705e-06	0.00240049	44.1262
ebi-a-GCST90016967	rs115414803	A	C	0.0586	-0.144356	0.0317524	6.83471e-06	0.00229917	42.2594
ebi-a-GCST90016967	rs12056802	C	G	0.0825	0.0774194	0.0177178	6.12675e-06	0.000907381	16.6547
ebi-a-GCST90016967	rs1272208	T	G	0.7197	0.0611743	0.0129831	4.27986e-06	0.00150988	27.7301
ebi-a-GCST90016967	rs1431492	C	T	0.1829	-0.0654996	0.0146188	7.35563e-06	0.00128232	23.5454
ebi-a-GCST90016967	rs17734739	T	C	0.1899	0.0660052	0.014908	7.4278e-06	0.00134045	24.6141
ebi-a-GCST90016967	rs34449434	A	C	0.4563	-0.0497004	0.0113402	9.85054e-06	0.00122563	22.5032
ebi-a-GCST90016967	rs4669806	G	T	0.2495	0.0576389	0.0122994	2.42058e-06	0.00124418	22.8442
ebi-a-GCST90016967	rs6494922	A	G	0.0726	0.0903106	0.0202257	6.62369e-06	0.00109828	20.1623
ebi-a-GCST90016967	rs6563550	T	C	0.0785	0.0877135	0.0176745	2.34515e-07	0.00111308	20.4345
ebi-a-GCST90016967	rs7155595	C	A	0.3091	0.0539336	0.0118903	7.54988e-06	0.0012424	22.8116
ebi-a-GCST90016967	rs8005030	C	T	0.3022	0.0554447	0.0117854	2.28297e-06	0.00129651	23.8062
ebi-a-GCST90016967	rs9347879	T	C	0.4602	0.050618	0.011049	4.22328e-06	0.00127297	23.3735
ebi-a-GCST90016968	rs11585893	A	G	0.1481	-0.0740746	0.0147633	1.79511e-06	0.00138456	25.4253
ebi-a-GCST90016968	rs13207588	A	G	0.2326	-0.059205	0.0131195	7.48497e-06	0.00125135	22.976
ebi-a-GCST90016968	rs1340391	T	C	0.1918	-0.0592004	0.0132244	6.73008e-06	0.00108654	19.9467
ebi-a-GCST90016968	rs17619981	T	G	0.0656	0.0880978	0.0187002	2.68683e-06	0.000951474	17.4647
ebi-a-GCST90016968	rs2023437	T	C	0.1243	-0.0782325	0.0167634	5.01822e-06	0.00133239	24.4659
ebi-a-GCST90016968	rs2366421	T	A	0.2336	-0.0528153	0.0117124	7.64945e-06	0.000998798	18.3343
ebi-a-GCST90016968	rs28757219	T	A	0.1521	0.0818398	0.0170319	1.2942e-06	0.00172756	31.7348
ebi-a-GCST90016968	rs495004	C	G	0.2097	-0.0607475	0.0129865	3.4209e-06	0.00122314	22.4575
ebi-a-GCST90016968	rs66710942	T	C	0.5845	-0.0488038	0.0107412	5.8626e-06	0.00115689	21.2397
ebi-a-GCST90016968	rs6795673	C	T	0.4115	0.0538565	0.0105251	3.37909e-07	0.00140483	25.7979
ebi-a-GCST90016968	rs9507307	C	T	0.1899	0.0604456	0.0129128	2.12711e-06	0.00112415	20.6378
ebi-a-GCST90016969	rs11155559	T	C	0.0954	0.0956023	0.0212961	8.91908e-06	0.00157751	28.9741
ebi-a-GCST90016969	rs12909713	C	T	0.4692	-0.0550716	0.0120039	4.94527e-06	0.00151069	27.7449
ebi-a-GCST90016969	rs13242616	C	T	0.6302	0.0583747	0.0123176	2.29018e-06	0.00158827	29.172
ebi-a-GCST90016969	rs199035	G	A	0.5089	0.0559495	0.0119716	3.00296e-06	0.00156468	28.738
ebi-a-GCST90016969	rs2057922	C	G	0.8936	-0.0915241	0.0194623	3.82631e-06	0.00159289	29.257
ebi-a-GCST90016969	rs2276875	A	G	0.2545	-0.0697176	0.0139537	4.65029e-07	0.00184438	33.8847
ebi-a-GCST90016969	rs2428166	G	A	0.0487	-0.165859	0.0337309	8.50883e-07	0.00254891	46.8614
ebi-a-GCST90016969	rs28418786	C	G	0.1561	-0.0791324	0.0174957	6.47635e-06	0.0016498	30.3041
ebi-a-GCST90016969	rs28479800	A	T	0.0974	-0.09152	0.0210002	7.93414e-06	0.00147271	27.0463
ebi-a-GCST90016969	rs35177866	A	G	0.1243	0.0917125	0.0190133	2.94761e-06	0.00183111	33.6404
ebi-a-GCST90016969	rs62251337	G	A	0.8419	0.0690763	0.0149374	4.2416e-06	0.00127022	23.323
ebi-a-GCST90016969	rs72684847	T	C	0.0656	-0.114369	0.0253873	6.76176e-06	0.00160355	29.4532
ebi-a-GCST90016969	rs76181748	C	T	0.1441	-0.0778559	0.017164	6.77657e-06	0.0014952	27.4601
ebi-a-GCST90016969	rs77455852	T	G	0.1213	-0.0891491	0.0195601	3.16352e-06	0.0016942	31.121
ebi-a-GCST90016969	rs79795328	A	G	0.1252	-0.0818645	0.0176441	4.23302e-06	0.00146803	26.9603
ebi-a-GCST90016970	rs10841473	G	C	0.2704	-0.0624207	0.0129438	1.6452e-06	0.00153737	28.2357
ebi-a-GCST90016970	rs12022129	A	G	0.7793	-0.0619356	0.0138937	7.9965e-06	0.00131953	24.2294
ebi-a-GCST90016970	rs182549	T	C	0.5089	-0.119703	0.0127294	1.2782e-20	0.00716213	132.287
ebi-a-GCST90016970	rs2491158	A	G	0.8181	-0.0712624	0.015983	8.04711e-06	0.00151144	27.7587
ebi-a-GCST90016970	rs2686790	C	T	0.8847	-0.070741	0.0157926	7.49894e-06	0.00102093	18.741
ebi-a-GCST90016970	rs4957061	T	C	0.4652	0.0534239	0.0117431	5.77936e-06	0.00142014	26.0796
ebi-a-GCST90016970	rs540489	T	G	0.2336	-0.0637641	0.0138746	5.19457e-06	0.00145583	26.7359
ebi-a-GCST90016970	rs55888705	A	G	0.3867	0.0546319	0.0121139	6.67022e-06	0.0014157	25.9978
ebi-a-GCST90016970	rs5746486	T	C	0.3539	-0.0536216	0.0120801	8.99953e-06	0.00131489	24.1442
ebi-a-GCST90016970	rs62181700	G	A	0.2813	-0.0624643	0.0131205	2.17245e-06	0.00157765	28.9767
ebi-a-GCST90016970	rs7322849	T	C	0.0964	0.112428	0.0201813	1.08368e-08	0.00220208	40.4708
ebi-a-GCST90016970	rs75344046	C	T	0.0497	0.232354	0.0505979	4.86351e-06	0.00509973	93.9983
ebi-a-GCST90016970	rs76671854	C	G	0.1252	-0.0846055	0.0184003	3.95667e-06	0.00156798	28.7988
ebi-a-GCST90016970	rs857444	C	T	0.3608	0.0558234	0.0121219	3.571e-06	0.00143736	26.3963
ebi-a-GCST90016971	rs11069458	C	T	0.8101	0.0680947	0.015503	7.71543e-06	0.00142666	26.1995
ebi-a-GCST90016971	rs116261629	G	C	0.0716	0.128112	0.0261358	8.62323e-07	0.00218202	40.1013
ebi-a-GCST90016971	rs1241171	G	A	0.2157	-0.0692654	0.0150148	4.24033e-06	0.00162329	29.8162
ebi-a-GCST90016971	rs1571225	T	C	0.8509	-0.0826826	0.0170621	1.1229e-06	0.00173466	31.8655
ebi-a-GCST90016971	rs1969927	A	G	0.6203	-0.0564589	0.0126935	9.07215e-06	0.00150154	27.5767
ebi-a-GCST90016971	rs2713349	T	A	0.7455	-0.0617228	0.0140174	8.63257e-06	0.00144563	26.5483
ebi-a-GCST90016971	rs2728491	T	G	0.6899	0.0627416	0.0139456	6.33257e-06	0.00168434	30.9395
ebi-a-GCST90016971	rs3827020	C	T	0.1899	0.0766479	0.0160642	1.78875e-06	0.00180757	33.2072
ebi-a-GCST90016971	rs4798126	G	A	0.1501	0.073288	0.016799	7.14661e-06	0.00137039	25.1647
ebi-a-GCST90016971	rs542415	T	C	0.34	-0.0613623	0.0133436	4.70945e-06	0.00168988	31.0415
ebi-a-GCST90016971	rs60178956	G	A	0.2346	-0.0624818	0.0141485	8.0562e-06	0.00140202	25.7463
ebi-a-GCST90016971	rs6793291	A	C	0.9076	-0.112729	0.0241633	3.11322e-06	0.00213141	39.1694
ebi-a-GCST90016971	rs72676854	T	C	0.0656	0.123209	0.026882	5.62264e-06	0.00186102	34.1911
ebi-a-GCST90016971	rs7802841	A	C	0.6491	-0.0670097	0.0137701	1.76954e-06	0.0020455	37.5873
ebi-a-GCST90016971	rs9899990	A	G	0.0656	-0.102702	0.0233878	9.06692e-06	0.00129308	23.7432
ebi-a-GCST90016972	rs115043014	G	A	0.0437	-0.206605	0.043992	5.18597e-06	0.00356769	65.6586
ebi-a-GCST90016972	rs2788271	G	T	0.835	0.0575596	0.0133492	7.16391e-06	0.000912927	16.7565
ebi-a-GCST90016973	rs10084203	G	A	0.7584	-0.0549699	0.0123563	8.58638e-06	0.00110733	20.3286
ebi-a-GCST90016973	rs12034718	G	A	0.835	-0.0701199	0.0158213	9.57679e-06	0.00135482	24.8785
ebi-a-GCST90016973	rs12585793	T	C	0.0527	-0.262206	0.0564729	5.79189e-06	0.00686457	126.753
ebi-a-GCST90016973	rs2017189	T	G	0.5785	0.0506956	0.011024	3.87258e-06	0.00125335	23.0127
ebi-a-GCST90016973	rs4962426	T	G	0.8022	-0.0614216	0.0135979	7.38482e-06	0.00119724	21.9813
ebi-a-GCST90016973	rs56221232	T	C	0.1083	0.0828027	0.0167401	7.61939e-07	0.00132424	24.3161
ebi-a-GCST90016973	rs62478070	T	G	0.0437	0.224039	0.0494959	5.93772e-06	0.0041952	77.2557
ebi-a-GCST90016973	rs7322368	C	T	0.9155	-0.0815733	0.0183167	5.51785e-06	0.00102954	18.8991
ebi-a-GCST90016973	rs75238760	T	A	0.1938	0.0619423	0.0139942	6.79704e-06	0.00119895	22.0127
ebi-a-GCST90016974	rs11228830	A	G	0.0706	0.135265	0.0298411	6.55164e-06	0.00240109	44.1371
ebi-a-GCST90016974	rs113054641	G	A	0.0845	-0.144881	0.0274574	1.73696e-07	0.00324764	59.7493
ebi-a-GCST90016974	rs12304031	G	A	0.1292	-0.0862781	0.0196846	6.7007e-06	0.00167499	30.7675
ebi-a-GCST90016974	rs12458763	A	C	0.0716	0.122037	0.0269587	6.36649e-06	0.00197998	36.3809
ebi-a-GCST90016974	rs1862649	G	A	0.0915	0.113124	0.0248176	4.76255e-06	0.00212758	39.0987
ebi-a-GCST90016974	rs2114713	G	T	0.4513	0.062721	0.0138998	6.87717e-06	0.0019483	35.7977
ebi-a-GCST90016974	rs2642760	G	C	0.3767	0.0713357	0.0145396	8.58084e-07	0.00238966	43.9266
ebi-a-GCST90016974	rs270727	G	C	0.3221	-0.0694173	0.0150795	5.38158e-06	0.00210437	38.6713
ebi-a-GCST90016974	rs326049	C	G	0.2048	0.0759694	0.0167617	8.18653e-06	0.00187981	34.5369
ebi-a-GCST90016974	rs62130338	A	G	0.7376	0.0732608	0.0158324	3.89807e-06	0.00207758	38.178
ebi-a-GCST90016974	rs62390301	T	C	0.1829	-0.0872983	0.0174893	7.41908e-07	0.00227788	41.8671
ebi-a-GCST90016974	rs7083431	A	C	0.3549	0.0703539	0.0144439	8.85462e-07	0.00226641	41.6559
ebi-a-GCST90016974	rs71428626	G	T	0.0726	-0.133188	0.0289905	4.80408e-06	0.00238871	43.9091
ebi-a-GCST90016974	rs72814525	A	G	0.3231	0.0664154	0.0149766	8.24594e-06	0.00192943	35.4503
ebi-a-GCST90016974	rs78453362	A	G	0.0577	-0.14948	0.0327073	4.05807e-06	0.00242975	44.6652
ebi-a-GCST90016974	rs9657374	C	T	0.3022	0.0680719	0.0148172	4.5036e-06	0.0019543	35.9081
ebi-a-GCST90016975	rs1007475	G	T	0.2942	0.118065	0.0261271	7.92319e-06	0.00578891	106.775
ebi-a-GCST90016975	rs11761679	T	C	0.1561	0.154775	0.0321539	2.20232e-06	0.0063114	116.474
ebi-a-GCST90016975	rs142855850	A	G	0.1014	0.205013	0.0457138	6.85536e-06	0.00765944	141.543
ebi-a-GCST90016975	rs16934069	T	C	0.1988	-0.133784	0.0299444	8.85911e-06	0.00570159	105.155
ebi-a-GCST90016975	rs16941336	C	T	0.2644	0.127488	0.0267936	1.53183e-06	0.00632225	116.675
ebi-a-GCST90016975	rs17163238	G	A	0.1998	0.140987	0.0309117	5.51201e-06	0.00635597	117.301
ebi-a-GCST90016975	rs4537857	T	C	0.2922	-0.12459	0.0260992	1.80194e-06	0.00642077	118.505
ebi-a-GCST90016975	rs486484	A	G	0.4712	-0.108349	0.0240008	6.61089e-06	0.00585028	107.914
ebi-a-GCST90016975	rs4928024	G	A	0.9016	0.17471	0.0389333	8.18634e-06	0.00541595	99.8585
ebi-a-GCST90016975	rs72723662	C	T	0.1004	0.224078	0.0449336	7.86249e-07	0.00907009	167.85
ebi-a-GCST90016975	rs7412979	C	G	0.0875	0.186779	0.0389112	1.70565e-06	0.00557092	102.732
ebi-a-GCST90016975	rs74622183	A	G	0.0875	-0.201027	0.0428204	2.45748e-06	0.00645327	119.109
ebi-a-GCST90016975	rs77356209	T	C	0.0477	0.216874	0.0483299	6.66423e-06	0.00427304	78.6953
ebi-a-GCST90016975	rs7752361	G	A	0.496	0.11923	0.0239975	7.69113e-07	0.00710744	131.269
ebi-a-GCST90016975	rs7763512	A	G	0.6173	-0.119846	0.0253367	3.10656e-06	0.00678628	125.297
ebi-a-GCST90016975	rs9349693	G	A	0.6889	-0.117973	0.0259861	5.54958e-06	0.00596556	110.053
ebi-a-GCST90016976	rs10090365	G	A	0.4414	0.0834413	0.0180989	4.17311e-06	0.00343341	63.1787
ebi-a-GCST90016976	rs10809135	C	T	0.5089	-0.0834858	0.0182426	5.4718e-06	0.00348384	64.1099
ebi-a-GCST90016976	rs11153159	G	C	0.1292	-0.12805	0.0285446	4.4152e-06	0.00368952	67.909
ebi-a-GCST90016976	rs2193878	T	A	0.0487	0.228255	0.0509241	9.4554e-06	0.00482744	88.9551
ebi-a-GCST90016976	rs36155147	T	C	0.6382	-0.104966	0.0240995	5.4114e-06	0.00508807	93.7821
ebi-a-GCST90016976	rs4294381	C	T	0.8201	-0.112197	0.023186	1.36848e-06	0.00371442	68.3689
ebi-a-GCST90016976	rs4678258	T	C	0.2763	0.0986136	0.0215646	5.53184e-06	0.00388905	71.5958
ebi-a-GCST90016976	rs6489992	A	G	0.3847	-0.0840437	0.0187031	7.88787e-06	0.00334387	61.5256
ebi-a-GCST90016976	rs6494306	A	G	0.1968	-0.0969304	0.0214221	5.80056e-06	0.00297029	54.6314
ebi-a-GCST90016976	rs7400877	C	T	0.7495	0.0951085	0.0212799	9.29458e-06	0.00339663	62.4997
ebi-a-GCST90016976	rs9973954	G	A	0.6938	-0.0892075	0.0195401	5.94799e-06	0.00338121	62.215
ebi-a-GCST90016977	rs12404911	C	T	0.17	0.140717	0.0304142	2.79892e-06	0.00558792	103.047
ebi-a-GCST90016977	rs212393	A	G	0.6899	0.135254	0.0286209	3.62485e-06	0.00782741	144.671
ebi-a-GCST90016977	rs73128290	A	G	0.2634	0.129726	0.0284563	4.29368e-06	0.00653028	120.539
ebi-a-GCST90016977	rs7742829	C	T	0.4195	0.11411	0.0251099	5.60725e-06	0.00634179	117.038
ebi-a-GCST90016978	rs10461257	A	G	0.2853	-0.0551969	0.0122069	6.50744e-06	0.00124247	22.8127
ebi-a-GCST90016978	rs17081797	A	G	0.0686	-0.0904325	0.0204253	3.34033e-06	0.00104506	19.1843
ebi-a-GCST90016978	rs62132810	A	G	0.1083	-0.0828853	0.0179623	5.66709e-06	0.00132688	24.3647
ebi-a-GCST90016978	rs62190261	A	C	0.0905	0.0958394	0.0214723	8.74017e-06	0.00151206	27.7702
ebi-a-GCST90016978	rs62467127	C	T	0.0447	0.114108	0.0251983	3.25364e-06	0.00111201	20.4148
ebi-a-GCST90016978	rs73952017	C	T	0.0875	-0.0862164	0.0194354	8.45766e-06	0.001187	21.7931
ebi-a-GCST90016978	rs78521377	C	T	0.0527	0.124992	0.0274797	5.60673e-06	0.00155989	28.6499
ebi-a-GCST90016978	rs892686	A	G	0.4513	0.0514099	0.011136	3.96862e-06	0.00130895	24.035
ebi-a-GCST90016978	rs999354	T	A	0.325	0.0580248	0.0117185	7.00697e-07	0.00147722	27.1293
ebi-a-GCST90016979	rs10506058	A	G	0.3966	0.0997048	0.0221926	8.92442e-06	0.00475795	87.6685
ebi-a-GCST90016979	rs1942371	G	A	0.1302	-0.157938	0.034187	4.0634e-06	0.00564981	104.195
ebi-a-GCST90016979	rs1948423	T	A	0.3082	-0.108859	0.023425	3.49406e-06	0.00505326	93.1374
ebi-a-GCST90016979	rs40656	C	T	0.1889	0.142664	0.0311021	8.61529e-06	0.00623685	115.089
ebi-a-GCST90016979	rs4869133	G	A	0.0885	-0.180591	0.0409505	7.24453e-06	0.00526165	96.9986
ebi-a-GCST90016979	rs61267978	T	C	0.1243	0.14708	0.0320875	5.58509e-06	0.00470938	86.7692
ebi-a-GCST90016979	rs6577484	G	A	0.1481	0.160425	0.0360857	8.40601e-06	0.00649408	119.867
ebi-a-GCST90016979	rs6890185	C	T	0.6889	-0.113424	0.0233137	1.12243e-06	0.00551437	101.683
ebi-a-GCST90016979	rs71564433	T	A	0.1789	-0.126746	0.0274657	7.8001e-06	0.0047196	86.9584
ebi-a-GCST90016979	rs77845139	A	G	0.2952	-0.114993	0.0257186	8.40621e-06	0.00550244	101.462
ebi-a-GCST90016980	rs11264403	G	A	0.0398	-0.139061	0.0334454	7.7555e-06	0.00147804	27.1444
ebi-a-GCST90016980	rs11586026	A	T	0.0636	0.110967	0.0250498	8.84993e-06	0.00146668	26.9355
ebi-a-GCST90016980	rs116847295	C	T	0.0755	0.110021	0.0246032	4.58121e-06	0.0016898	31.04
ebi-a-GCST90016980	rs12341505	G	A	0.1113	0.0810718	0.0180121	4.8217e-06	0.00130023	23.8746
ebi-a-GCST90016980	rs12490337	C	G	0.2455	-0.0616879	0.0137581	7.49463e-06	0.00140975	25.8884
ebi-a-GCST90016980	rs2795528	G	A	0.0487	-0.184315	0.0392204	2.72038e-06	0.00314773	57.9054
ebi-a-GCST90016980	rs2817172	C	T	0.4125	0.058139	0.0124492	2.76656e-06	0.00163831	30.0927
ebi-a-GCST90016980	rs550843	T	C	0.1491	-0.0783246	0.0169209	2.05069e-06	0.00155662	28.5898
ebi-a-GCST90016981	rs10890671	C	T	0.4732	0.0537401	0.0118848	6.52139e-06	0.00143985	26.4421
ebi-a-GCST90016981	rs11597285	G	T	0.4245	-0.0537947	0.0120548	9.37605e-06	0.00141394	25.9656
ebi-a-GCST90016981	rs12921100	T	A	0.6829	-0.0563759	0.0127019	8.22565e-06	0.00137648	25.2767
ebi-a-GCST90016981	rs1496626	T	C	0.1541	-0.0722307	0.01616	6.78172e-06	0.00136018	24.9769
ebi-a-GCST90016981	rs149807560	C	A	0.0895	-0.104264	0.0235841	7.09872e-06	0.00177175	32.548
ebi-a-GCST90016981	rs2103510	G	A	0.1312	0.0786551	0.0168217	2.42477e-06	0.00141038	25.9002
ebi-a-GCST90016981	rs59414781	C	G	0.1799	0.0668866	0.0149773	9.14724e-06	0.0013201	24.24
ebi-a-GCST90016981	rs62448871	C	A	0.4612	-0.0540309	0.0120324	6.7825e-06	0.00145088	26.6449
ebi-a-GCST90016981	rs73052258	G	A	0.0964	0.0930178	0.0202658	1.71581e-06	0.00150735	27.6836
ebi-a-GCST90016981	rs75672793	A	G	0.0706	-0.108908	0.0240522	6.1355e-06	0.00155653	28.5881
ebi-a-GCST90016981	rs9541268	C	A	0.0964	0.09597	0.0197312	8.79427e-07	0.00160455	29.4716
ebi-a-GCST90016982	rs11532348	C	T	0.1829	-0.103931	0.0226826	5.71189e-06	0.00322856	59.3971
ebi-a-GCST90016982	rs12684609	T	C	0.1978	0.100827	0.0220366	6.10183e-06	0.00322621	59.3537
ebi-a-GCST90016982	rs12996055	A	C	0.1918	0.0921817	0.0209405	8.07644e-06	0.00263443	48.4378
ebi-a-GCST90016982	rs143662916	C	T	0.0577	0.253264	0.0540141	3.07249e-06	0.00697496	128.805
ebi-a-GCST90016982	rs189356	G	A	0.5219	0.0781125	0.0171916	6.26297e-06	0.00304493	56.0084
ebi-a-GCST90016982	rs213863	T	C	0.6909	0.0887412	0.0188377	2.34882e-06	0.00336353	61.8885
ebi-a-GCST90016982	rs28402691	T	C	0.167	0.110695	0.0251199	9.55675e-06	0.00340916	62.731
ebi-a-GCST90016982	rs305411	A	G	0.1352	0.129218	0.0264518	1.00907e-06	0.00390453	71.8819
ebi-a-GCST90016982	rs3828477	G	T	0.2813	-0.0912179	0.019569	2.88975e-06	0.0033644	61.9046
ebi-a-GCST90016982	rs5011652	C	G	0.7545	-0.0899597	0.020001	5.51049e-06	0.00299804	55.1433
ebi-a-GCST90016982	rs55672356	T	A	0.0527	-0.193354	0.0413815	2.73691e-06	0.0037328	68.7085
ebi-a-GCST90016982	rs72821405	T	C	0.0885	-0.147365	0.0319978	4.75762e-06	0.00350363	64.4755
ebi-a-GCST90016982	rs74919520	G	A	0.1282	0.125703	0.0276296	5.76328e-06	0.00353204	65.0002
ebi-a-GCST90016982	rs76001613	C	G	0.0696	0.21591	0.0493019	9.12599e-06	0.00603746	111.387
ebi-a-GCST90016983	rs1010560	C	A	0.2962	0.0580232	0.0122722	1.95916e-06	0.00140368	25.7768
ebi-a-GCST90016983	rs12794898	G	T	0.0944	0.0903299	0.0197212	4.9153e-06	0.00139509	25.6189
ebi-a-GCST90016983	rs12886051	G	C	0.3429	-0.0521782	0.0118051	8.00774e-06	0.00122689	22.5264
ebi-a-GCST90016983	rs1519491	T	C	0.4085	0.0499197	0.0113558	8.95282e-06	0.00120426	22.1104
ebi-a-GCST90016983	rs1576241	A	G	0.4394	-0.0510343	0.0109535	3.32859e-06	0.00128312	23.5601
ebi-a-GCST90016983	rs2907920	G	A	0.7097	-0.0561173	0.0126824	7.65332e-06	0.00129761	23.8266
ebi-a-GCST90016983	rs4277593	G	A	0.4831	-0.0585649	0.0109914	1.1397e-07	0.00171296	31.4662
ebi-a-GCST90016983	rs56405618	A	G	0.1113	-0.08963	0.0186508	1.57195e-06	0.00158923	29.1897
ebi-a-GCST90016983	rs73031725	T	C	0.0606	0.167591	0.0355224	1.97916e-06	0.00319782	58.8298
ebi-a-GCST90016983	rs73167075	T	C	0.2396	0.0573137	0.0127573	8.5686e-06	0.00119695	21.976
ebi-a-GCST90016983	rs74101919	T	C	0.1869	-0.0718988	0.0144651	1.0329e-06	0.00157118	28.8577
ebi-a-GCST90016983	rs7784490	G	C	0.6113	0.0518543	0.0113136	4.55229e-06	0.00127782	23.4626
ebi-a-GCST90016983	rs946513	T	C	0.9453	-0.205899	0.0460018	8.61847e-06	0.00438425	80.7524
ebi-a-GCST90016984	rs10070053	A	G	0.4076	0.0594312	0.0135375	7.64874e-06	0.00170572	31.333
ebi-a-GCST90016984	rs12634070	T	C	0.1928	0.0736486	0.0164921	9.95108e-06	0.00168829	31.0122
ebi-a-GCST90016984	rs2482516	C	T	0.2256	0.0754415	0.0164619	4.72335e-06	0.00198863	36.5403
ebi-a-GCST90016984	rs35890118	A	G	0.3171	-0.066536	0.0147661	8.25962e-06	0.00191733	35.2275
ebi-a-GCST90016984	rs59936925	A	T	0.1004	0.117085	0.0233995	9.3754e-07	0.00247637	45.5244
ebi-a-GCST90016984	rs61823518	A	C	0.0954	-0.0955381	0.0215724	6.68252e-06	0.00157539	28.9351
ebi-a-GCST90016984	rs6677933	C	T	0.2416	-0.0804405	0.0164216	1.185e-06	0.00237124	43.5871
ebi-a-GCST90016984	rs72680320	T	C	0.4135	-0.0649382	0.013919	2.27117e-06	0.00204538	37.5851
ebi-a-GCST90016984	rs9426473	A	G	0.2793	0.0727361	0.0161662	6.30681e-06	0.00212988	39.1411
ebi-a-GCST90016985	rs10810043	G	A	0.6103	-0.0515518	0.0115923	9.27428e-06	0.00126413	23.2109
ebi-a-GCST90016985	rs11077359	C	T	0.8002	0.0645443	0.0148833	9.63607e-06	0.00133211	24.4608
ebi-a-GCST90016985	rs11080344	C	T	0.4742	0.0516921	0.0113054	4.78696e-06	0.00133248	24.4676
ebi-a-GCST90016985	rs13247359	G	A	0.4801	0.051211	0.0113031	7.32605e-06	0.00130921	24.0397
ebi-a-GCST90016985	rs178271	C	T	0.9473	-0.145257	0.0294239	7.81088e-07	0.0021067	38.7142
ebi-a-GCST90016985	rs4575475	A	G	0.7634	-0.0619514	0.0137787	7.04288e-06	0.00138643	25.4597
ebi-a-GCST90016985	rs7521171	A	G	0.662	0.0596434	0.0129279	4.32245e-06	0.00159195	29.2397
ebi-a-GCST90016985	rs8100692	T	C	0.4274	0.0577411	0.0113476	4.16457e-07	0.00163187	29.9742
ebi-a-GCST90016986	rs112893842	T	C	0.0974	0.11381	0.0232806	1.44534e-06	0.00227743	41.8589
ebi-a-GCST90016986	rs1582238	C	T	0.6282	-0.0805036	0.0167257	1.56776e-06	0.00302739	55.6848
ebi-a-GCST90016986	rs28696126	T	A	0.8082	0.106503	0.0238473	6.62811e-06	0.00351659	64.7147
ebi-a-GCST90016986	rs2892880	G	A	0.2604	0.0817755	0.0181686	6.82889e-06	0.00257581	47.3572
ebi-a-GCST90016986	rs4344384	T	G	0.5258	-0.0715978	0.0156309	4.83237e-06	0.0025563	46.9975
ebi-a-GCST90016986	rs4677103	A	G	0.171	0.0977912	0.0197263	9.59555e-07	0.00271132	49.8553
ebi-a-GCST90016986	rs55658617	T	C	0.0696	0.174369	0.0362226	2.15293e-06	0.00393774	72.4958
ebi-a-GCST90016986	rs72731813	C	T	0.0815	-0.147383	0.0293796	4.33112e-07	0.00325208	59.8313
ebi-a-GCST90016986	rs9608282	T	G	0.0656	0.142939	0.0299793	2.52046e-06	0.00250477	46.0478
ebi-a-GCST90016986	rs9725395	A	G	0.0875	-0.13834	0.029554	3.51925e-06	0.00305609	56.2144
ebi-a-GCST90016987	rs12031543	T	C	0.0755	-0.127185	0.0281887	6.54757e-06	0.00225816	41.504
ebi-a-GCST90016987	rs13066142	G	A	0.0934	0.119141	0.0250891	3.78669e-06	0.00240389	44.1888
ebi-a-GCST90016987	rs16863365	A	G	0.1173	0.109402	0.0226964	1.79449e-06	0.00247852	45.564
ebi-a-GCST90016987	rs2032031	G	A	0.5268	0.0654931	0.0148681	9.14282e-06	0.00213851	39.3001
ebi-a-GCST90016987	rs2590913	A	G	0.9274	-0.154496	0.0339396	6.65426e-06	0.00321417	59.1314
ebi-a-GCST90016987	rs2853179	T	C	0.7515	-0.0811971	0.0174234	2.42438e-06	0.00246244	45.2678
ebi-a-GCST90016987	rs4797774	A	G	0.9314	-0.212582	0.0470044	5.64313e-06	0.00577488	106.515
ebi-a-GCST90016987	rs6580353	T	C	0.2604	0.0770979	0.0169735	4.93856e-06	0.00228956	42.0824
ebi-a-GCST90016987	rs72647089	T	G	0.1064	-0.106594	0.0239337	8.29755e-06	0.00216063	39.7074
ebi-a-GCST90016988	rs10138457	T	C	0.0716	-0.113054	0.0261933	7.88116e-06	0.00169922	31.2134
ebi-a-GCST90016988	rs10938938	A	G	0.8062	0.0773514	0.0170915	7.37055e-06	0.00186966	34.3501
ebi-a-GCST90016988	rs11071887	T	C	0.2634	0.0662403	0.0146315	5.91412e-06	0.00170264	31.2762
ebi-a-GCST90016988	rs11166701	G	A	0.5159	-0.0655301	0.013186	5.50744e-07	0.00214493	39.4182
ebi-a-GCST90016988	rs2314294	T	C	0.1183	0.0865932	0.0193719	8.07904e-06	0.00156424	28.73
ebi-a-GCST90016988	rs2435610	A	C	0.2604	0.0647132	0.0143314	5.93267e-06	0.00161307	29.6283
ebi-a-GCST90016988	rs4747450	C	A	0.2664	0.0668509	0.0147685	5.83727e-06	0.00174678	32.0885
ebi-a-GCST90016988	rs4753063	A	G	0.5586	0.0596297	0.0130052	4.8568e-06	0.00175343	32.2109
ebi-a-GCST90016988	rs517089	T	A	0.169	0.076227	0.0170411	5.1363e-06	0.00163206	29.9776
ebi-a-GCST90016988	rs75416973	A	G	0.2256	0.0727223	0.016451	9.46085e-06	0.00184786	33.9488
ebi-a-GCST90016988	rs764177	C	A	0.338	-0.0601454	0.0135366	9.60771e-06	0.00161886	29.7348
ebi-a-GCST90016988	rs76680460	G	A	0.0477	-0.161296	0.0364332	8.19219e-06	0.00236357	43.4459
ebi-a-GCST90016989	rs11150408	G	T	0.5547	-0.0488254	0.0109063	7.05781e-06	0.00117769	21.622
ebi-a-GCST90016989	rs12216169	T	A	0.0835	0.0881722	0.0193683	5.33126e-06	0.00118991	21.8465
ebi-a-GCST90016989	rs12537781	T	C	0.2296	-0.055544	0.0125223	9.15145e-06	0.00109142	20.0364
ebi-a-GCST90016989	rs13279148	G	A	0.166	0.0715309	0.0150878	2.25284e-06	0.00141674	26.0171
ebi-a-GCST90016989	rs1899291	T	C	0.8718	-0.0697217	0.0150285	4.56688e-06	0.0010866	19.9478
ebi-a-GCST90016989	rs3005511	G	A	0.664	-0.0516127	0.0112852	5.28701e-06	0.00118864	21.8232
ebi-a-GCST90016989	rs345219	G	T	0.6243	0.0497368	0.0112621	8.80055e-06	0.00116043	21.3047
ebi-a-GCST90016989	rs3752849	G	A	0.0328	0.163846	0.036608	7.68051e-06	0.0017033	31.2885
ebi-a-GCST90016989	rs4793307	C	T	0.2455	0.0574165	0.0122472	4.00691e-06	0.00122128	22.4232
ebi-a-GCST90016989	rs62503162	A	G	0.0875	-0.0974091	0.0194379	7.46603e-07	0.0015152	27.8279
ebi-a-GCST90016989	rs62583469	T	A	0.1988	-0.0634136	0.0142227	5.77511e-06	0.00128101	23.5213
ebi-a-GCST90016989	rs73729431	C	T	0.0606	-0.13745	0.0299983	3.16738e-06	0.00215101	39.5303
ebi-a-GCST90016990	rs112205261	T	C	0.0577	-0.188618	0.0403613	3.34649e-06	0.00386867	71.2191
ebi-a-GCST90016990	rs13070736	A	C	0.1571	-0.121331	0.0272024	7.61921e-06	0.00389875	71.7752
ebi-a-GCST90016990	rs1784446	A	G	0.5577	-0.0907728	0.0198096	5.2313e-06	0.00406499	74.848
ebi-a-GCST90016990	rs2223081	A	G	0.7078	-0.102572	0.0221108	3.88893e-06	0.0043519	80.1539
ebi-a-GCST90016990	rs2240838	G	A	0.498	-0.0980582	0.0197653	7.36207e-07	0.00480763	88.5882
ebi-a-GCST90016990	rs3851328	G	T	0.7336	0.107774	0.0236527	4.1759e-06	0.00453995	83.6334
ebi-a-GCST90016990	rs6430926	T	C	0.4861	-0.0879736	0.0197127	8.37124e-06	0.00386669	71.1825
ebi-a-GCST90016990	rs67490567	T	C	0.1978	0.108495	0.0245457	8.94211e-06	0.00373558	68.76
ebi-a-GCST90016990	rs76663501	C	T	0.0815	0.175349	0.0378576	4.8257e-06	0.00460334	84.8065
ebi-a-GCST90016991	rs11027642	C	T	0.1243	0.129006	0.0284844	4.9187e-06	0.00362307	66.6814
ebi-a-GCST90016991	rs11079158	T	C	0.2197	0.100627	0.022546	7.34852e-06	0.00347177	63.8871
ebi-a-GCST90016991	rs11938607	C	T	0.7366	-0.0978125	0.0216636	8.21826e-06	0.0037125	68.3335
ebi-a-GCST90016991	rs12257723	A	C	0.339	-0.0952742	0.0211569	8.85116e-06	0.00406801	74.9038
ebi-a-GCST90016991	rs12278566	T	A	0.175	-0.121065	0.0251658	1.65002e-06	0.00423213	77.9387
ebi-a-GCST90016991	rs12710729	C	A	0.3708	0.0893384	0.0199069	9.84419e-06	0.00372422	68.55
ebi-a-GCST90016991	rs13258851	A	G	0.0855	0.137001	0.0302124	7.7464e-06	0.00293513	53.9829
ebi-a-GCST90016991	rs1508033	A	C	0.3499	0.091546	0.0195787	3.22887e-06	0.0038127	70.1849
ebi-a-GCST90016991	rs1553971	T	G	0.161	0.120965	0.0263054	5.26842e-06	0.0039531	72.7796
ebi-a-GCST90016991	rs2683098	T	C	0.7763	-0.107319	0.022515	2.23748e-06	0.00400017	73.6498
ebi-a-GCST90016991	rs3812426	A	G	0.7922	-0.106447	0.0224159	2.71688e-06	0.00373059	68.6677
ebi-a-GCST90016991	rs4462860	G	A	0.3439	0.0939071	0.0201104	4.16217e-06	0.00397951	73.2677
ebi-a-GCST90016992	rs10098492	T	C	0.0905	0.132323	0.0293688	6.40575e-06	0.00288238	53.01
ebi-a-GCST90016992	rs114731706	T	G	0.0835	0.182308	0.0382298	2.1734e-06	0.00508698	93.7621
ebi-a-GCST90016992	rs2051957	C	T	0.2346	0.0843291	0.0189864	8.89857e-06	0.00255389	46.9531
ebi-a-GCST90016992	rs3017103	G	A	0.8101	-0.0980897	0.0208995	2.94042e-06	0.00296033	54.4477
ebi-a-GCST90016992	rs73331712	T	C	0.0427	0.26199	0.055123	4.8492e-06	0.00561145	103.484
ebi-a-GCST90016992	rs77655283	G	A	0.0686	0.132988	0.0298306	5.88044e-06	0.00226004	41.5384
ebi-a-GCST90016992	rs7923280	T	A	0.6054	-0.0860019	0.0169148	5.23854e-07	0.00353383	65.0332
ebi-a-GCST90016993	rs1434153	G	A	0.3211	-0.0684526	0.0152443	6.85299e-06	0.00204294	37.5402
ebi-a-GCST90016993	rs16936671	C	T	0.1362	-0.0968026	0.0217883	6.0431e-06	0.00220493	40.5233
ebi-a-GCST90016993	rs17804233	C	T	0.5179	0.0662914	0.0144203	4.58606e-06	0.00219446	40.3305
ebi-a-GCST90016993	rs2901723	A	C	0.497	-0.0641339	0.0144295	8.79468e-06	0.0020565	37.7899
ebi-a-GCST90016993	rs340991	A	G	0.2982	-0.0740482	0.0158891	3.74938e-06	0.00229499	42.1823
ebi-a-GCST90016993	rs34528142	C	G	0.171	-0.0875551	0.0195556	6.12703e-06	0.00217342	39.943
ebi-a-GCST90016993	rs3804326	A	G	0.0676	0.14147	0.0336352	9.85281e-06	0.00252294	46.3828
ebi-a-GCST90016993	rs45480394	T	G	0.3618	-0.0687134	0.0151835	7.66161e-06	0.00218041	40.0717
ebi-a-GCST90016993	rs4697572	A	G	0.2455	-0.0810636	0.0163308	7.59347e-07	0.0024344	44.751
ebi-a-GCST90016993	rs58236560	G	T	0.1372	-0.111157	0.0234426	2.16118e-06	0.00292528	53.8012
ebi-a-GCST90016993	rs61806970	C	T	0.0646	0.142548	0.0320688	9.09411e-06	0.00245574	45.1442
ebi-a-GCST90016993	rs622418	A	G	0.5109	-0.0668051	0.0143224	3.68154e-06	0.0022304	40.9925
ebi-a-GCST90016993	rs6474512	C	A	0.5487	-0.067015	0.0143201	3.01544e-06	0.0022242	40.8783
ebi-a-GCST90016993	rs710230	C	T	0.9135	-0.143381	0.0281514	6.33126e-07	0.00324891	59.7727
ebi-a-GCST90016993	rs7221249	G	A	0.4533	-0.0839861	0.0142741	4.30953e-09	0.00349607	64.3358
ebi-a-GCST90016993	rs9590927	A	G	0.506	0.0646003	0.0143479	6.39043e-06	0.0020863	38.3385
ebi-a-GCST90016994	rs75949021	TRUE	C	0.0457	-0.169667	0.0374238	3.57511e-06	0.00251088	46.1604
ebi-a-GCST90016995	rs112767262	T	C	0.1958	0.0732963	0.0163589	8.20635e-06	0.00169189	31.0784
ebi-a-GCST90016995	rs113127095	A	G	0.0517	0.151009	0.0323434	3.3335e-06	0.002236	41.0957
ebi-a-GCST90016995	rs113513883	A	G	0.0577	0.172283	0.038041	5.27716e-06	0.0032276	59.3794
ebi-a-GCST90016995	rs1154904	G	A	0.5358	0.0613376	0.0130644	3.03753e-06	0.00187151	34.384
ebi-a-GCST90016995	rs11706043	T	A	0.1571	0.075657	0.0164155	5.87273e-06	0.00151593	27.8414
ebi-a-GCST90016995	rs117092367	A	T	0.0885	0.117362	0.0264533	9.65028e-06	0.00222221	40.8416
ebi-a-GCST90016995	rs118526	A	C	0.6074	0.0594401	0.013598	7.99558e-06	0.00168506	30.9527
ebi-a-GCST90016995	rs2267739	G	C	0.0855	0.115505	0.0237628	1.42479e-06	0.00208632	38.339
ebi-a-GCST90016995	rs2798105	A	G	0.1183	-0.100851	0.0222045	8.24499e-06	0.00212176	38.9915
ebi-a-GCST90016995	rs35555519	C	G	0.1143	0.101976	0.0222883	4.92334e-06	0.00210552	38.6924
ebi-a-GCST90016995	rs4731451	G	A	0.3718	-0.0609885	0.0135157	7.47309e-06	0.00173753	31.9184
ebi-a-GCST90016995	rs57024273	T	C	0.3181	0.0626172	0.0139919	9.70465e-06	0.00170099	31.2459
ebi-a-GCST90016995	rs592299	T	C	0.4682	-0.0592004	0.0129486	4.76925e-06	0.00174526	32.0604
ebi-a-GCST90016995	rs73208162	A	G	0.0586	-0.119296	0.024839	2.19392e-06	0.00157019	28.8395
ebi-a-GCST90016995	rs7502686	G	C	0.0626	-0.136384	0.0302576	5.90391e-06	0.00218301	40.1197
ebi-a-GCST90016996	rs112617308	T	C	0.0795	-0.170873	0.0362844	2.38035e-06	0.00427334	78.7009
ebi-a-GCST90016996	rs12151423	G	A	0.5209	-0.101329	0.0227324	9.27043e-06	0.00512481	94.4629
ebi-a-GCST90016996	rs13139592	T	C	0.1223	-0.145997	0.0327192	7.96746e-06	0.00457605	84.3013
ebi-a-GCST90016996	rs1384962	G	A	0.7893	-0.120888	0.0266264	6.99294e-06	0.00486075	89.5718
ebi-a-GCST90016996	rs2913110	T	C	0.6223	-0.105143	0.022942	4.55806e-06	0.00519682	95.7971
ebi-a-GCST90016996	rs4862235	A	G	0.5557	-0.104806	0.0225751	3.73147e-06	0.00542399	100.008
ebi-a-GCST90016996	rs62348779	T	C	0.0815	-0.201481	0.043286	3.7812e-06	0.00607764	112.133
ebi-a-GCST90016996	rs6591893	A	G	0.6521	-0.108225	0.0240319	7.34345e-06	0.00531439	97.9761
ebi-a-GCST90016996	rs720439	G	A	0.7485	0.111927	0.0251252	7.0283e-06	0.00471661	86.903
ebi-a-GCST90016996	rs73199919	T	C	0.0567	-0.236717	0.0531335	8.1553e-06	0.00599407	110.582
ebi-a-GCST90016996	rs9613196	T	A	0.0765	-0.238718	0.0528561	4.98781e-06	0.00805191	148.854
ebi-a-GCST90016997	rs1020520	T	G	0.2038	-0.0590705	0.0132929	8.88976e-06	0.00113239	20.7894
ebi-a-GCST90016997	rs10444197	A	G	0.3678	-0.0505823	0.0113455	5.98467e-06	0.00118985	21.8455
ebi-a-GCST90016997	rs11052069	C	T	0.5656	-0.0477832	0.0107833	9.37951e-06	0.00112197	20.5977
ebi-a-GCST90016997	rs11720857	C	T	0.1769	0.0630776	0.0144485	9.26254e-06	0.00115867	21.2724
ebi-a-GCST90016997	rs12906958	C	T	0.3022	-0.0533159	0.0115935	4.348e-06	0.00119886	22.0111
ebi-a-GCST90016997	rs17159861	C	T	0.1332	0.0962228	0.0168388	1.03786e-08	0.00213801	39.2908
ebi-a-GCST90016997	rs2644213	A	G	0.7634	-0.0538845	0.0121245	9.85644e-06	0.00104888	19.2545
ebi-a-GCST90016997	rs4076415	G	T	0.5994	-0.0515152	0.0110294	1.98976e-06	0.00127447	23.401
ebi-a-GCST90016997	rs4717831	T	A	0.8807	-0.0786783	0.0174038	9.1772e-06	0.00130079	23.885
ebi-a-GCST90016997	rs62024432	C	T	0.1252	-0.0769698	0.0172101	7.50205e-06	0.00129773	23.8287
ebi-a-GCST90016997	rs6762473	A	C	0.6431	-0.0521584	0.0112353	4.26108e-06	0.00124883	22.9297
ebi-a-GCST90016997	rs76898927	G	A	0.0477	0.123055	0.0266375	4.78983e-06	0.00137569	25.2622
ebi-a-GCST90016997	rs9648214	T	C	0.1183	-0.0828719	0.016431	2.52029e-07	0.00143268	26.3102
ebi-a-GCST90016998	rs158115	G	C	0.0924	0.0915271	0.0190611	9.74182e-06	0.00140506	25.8023
ebi-a-GCST90016998	rs182318	G	A	0.0775	-0.0824941	0.0195615	8.39827e-06	0.000973069	17.8615
ebi-a-GCST90016998	rs2200429	A	G	0.0736	-0.0888825	0.0198479	5.29724e-06	0.00107731	19.7769
ebi-a-GCST90016998	rs265534	T	G	0.4553	-0.0563756	0.0120127	2.26757e-06	0.0015764	28.9537
ebi-a-GCST90016998	rs4583233	A	C	0.334	0.0670205	0.0128122	2.83851e-07	0.00199832	36.7187
ebi-a-GCST90016998	rs56080211	T	C	0.9443	-0.123093	0.0282743	9.14282e-06	0.0015939	29.2757
ebi-a-GCST90016998	rs6923695	T	G	0.0567	0.103268	0.0229525	4.87405e-06	0.00114076	20.9432
ebi-a-GCST90016998	rs72839198	C	G	0.0557	0.155659	0.0375612	3.13914e-06	0.00254885	46.8602
ebi-a-GCST90016998	rs74606150	C	G	0.0457	-0.196454	0.042565	4.24502e-06	0.0033663	61.9397
ebi-a-GCST90016999	rs10147907	T	G	0.0686	0.172263	0.039601	8.27237e-06	0.00379205	69.8034
ebi-a-GCST90016999	rs11818408	G	A	0.4771	0.10585	0.0237114	8.20012e-06	0.00559036	103.092
ebi-a-GCST90016999	rs11876297	T	C	0.2157	0.131469	0.0281712	2.66557e-06	0.00584802	107.872
ebi-a-GCST90016999	rs151257695	A	G	0.0805	0.20951	0.0454847	3.09678e-06	0.00649811	119.942
ebi-a-GCST90016999	rs1768152	C	T	0.8628	-0.139489	0.0316186	8.70062e-06	0.00460653	84.8655
ebi-a-GCST90016999	rs2733072	G	A	0.4652	0.109644	0.0228306	1.49091e-06	0.00598179	110.354
ebi-a-GCST90016999	rs3771393	T	C	0.7157	-0.130842	0.0266671	7.37904e-07	0.00696678	128.653
ebi-a-GCST90016999	rs6934739	A	G	0.2952	0.111463	0.0252788	9.75326e-06	0.0051698	95.2964
ebi-a-GCST90016999	rs7104872	G	A	0.1779	0.138612	0.0291906	2.73149e-06	0.00561995	103.641
ebi-a-GCST90017000	rs10501370	C	T	0.0527	-0.115589	0.0252489	5.41914e-06	0.00133402	24.4959
ebi-a-GCST90017000	rs10798999	C	T	0.2157	0.0601661	0.0126752	2.60555e-06	0.0012248	22.488
ebi-a-GCST90017000	rs117748144	T	C	0.0427	-0.126582	0.028712	7.85995e-06	0.00130994	24.0531
ebi-a-GCST90017000	rs13116360	T	C	0.0626	0.154124	0.0297185	2.9449e-07	0.00278785	51.2666
ebi-a-GCST90017000	rs17074066	T	C	0.0915	-0.0813986	0.0189272	9.3491e-06	0.00110156	20.2228
ebi-a-GCST90017000	rs17474256	G	A	0.1233	0.0810805	0.0184573	9.45453e-06	0.00142127	26.1004
ebi-a-GCST90017000	rs281379	A	G	0.4602	-0.0499523	0.0112153	9.32803e-06	0.00123971	22.762
ebi-a-GCST90017000	rs28584818	A	G	0.0686	0.126115	0.0268627	4.43231e-06	0.00203247	37.3473
ebi-a-GCST90017000	rs60254196	G	A	0.4592	0.0522832	0.0111865	2.69675e-06	0.00135767	24.9307
ebi-a-GCST90017000	rs630939	C	T	0.3996	-0.0508914	0.0114352	9.15756e-06	0.00124275	22.818
ebi-a-GCST90017000	rs6550770	C	T	0.9483	0.198087	0.0443545	4.82303e-06	0.0038475	70.8279
ebi-a-GCST90017000	rs74018587	C	T	0.0368	0.208943	0.043822	3.70254e-06	0.00309492	56.9309
ebi-a-GCST90017000	rs78056098	G	T	0.3608	-0.0507411	0.0113758	8.2882e-06	0.00118755	21.8032
ebi-a-GCST90017000	rs949971	T	G	0.3837	-0.0540164	0.0116101	3.29003e-06	0.00137996	25.3406
ebi-a-GCST90017001	rs10263623	C	T	0.1044	0.193496	0.0439023	8.90697e-06	0.00700146	129.298
ebi-a-GCST90017001	rs10458299	T	C	0.0805	-0.187753	0.041969	8.3672e-06	0.00521857	96.2001
ebi-a-GCST90017001	rs11006576	A	G	0.5129	-0.110167	0.024593	7.98656e-06	0.00606434	111.886
ebi-a-GCST90017001	rs113893692	C	T	0.0984	-0.185107	0.0403573	5.75705e-06	0.00607974	112.172
ebi-a-GCST90017001	rs34297067	A	G	0.1392	-0.186907	0.0341475	6.59781e-08	0.00837187	154.82
ebi-a-GCST90017001	rs61841040	G	T	0.166	0.160621	0.0341609	3.56139e-06	0.00714346	131.939
ebi-a-GCST90017001	rs6818880	G	A	0.5447	0.110081	0.0245964	7.82546e-06	0.00601049	110.887
ebi-a-GCST90017001	rs77910827	C	T	0.1034	0.201788	0.0413568	9.05378e-07	0.00754988	139.503
ebi-a-GCST90017001	rs7827125	C	T	0.2823	0.1223	0.0271331	7.17348e-06	0.00606089	111.822
ebi-a-GCST90017001	rs7880204	T	C	0.2475	-0.125454	0.0275303	6.8388e-06	0.00586247	108.14
ebi-a-GCST90017001	rs9425984	T	C	0.2386	-0.130234	0.0292347	7.20676e-06	0.00616257	113.71
ebi-a-GCST90017002	rs12129908	A	C	0.5527	-0.0893273	0.0198333	5.79522e-06	0.00394536	72.6366
ebi-a-GCST90017002	rs12423772	G	T	0.1501	0.14098	0.0295029	2.62924e-06	0.005071	93.4659
ebi-a-GCST90017002	rs1425962	C	G	0.6571	-0.0906104	0.0200612	7.32285e-06	0.00369986	68.1
ebi-a-GCST90017002	rs2973294	G	T	0.4205	0.0923559	0.0195439	2.38836e-06	0.00415699	76.5491
ebi-a-GCST90017002	rs34561138	G	A	0.0586	0.216145	0.045992	2.51166e-06	0.00515457	95.0142
ebi-a-GCST90017002	rs440215	T	C	0.5378	-0.0932766	0.0195294	1.65406e-06	0.0043254	79.6637
ebi-a-GCST90017003	rs10248854	C	A	0.3598	-0.0527827	0.0113464	4.20678e-06	0.00128348	23.5668
ebi-a-GCST90017003	rs10797540	A	G	0.4344	0.0503179	0.0108389	3.53387e-06	0.00124415	22.8437
ebi-a-GCST90017003	rs10892089	C	G	0.1968	-0.0635522	0.0140072	6.21828e-06	0.00127685	23.4448
ebi-a-GCST90017003	rs143694765	T	C	0.0944	0.0870025	0.019779	9.75371e-06	0.0012942	23.7638
ebi-a-GCST90017003	rs16960159	C	G	0.0477	-0.156596	0.0336234	4.10129e-06	0.00222784	40.9453
ebi-a-GCST90017003	rs2884897	A	G	0.0527	-0.129364	0.0289021	6.44421e-06	0.00167092	30.6926
ebi-a-GCST90017003	rs314726	T	C	0.4573	0.0528824	0.0109486	1.37965e-06	0.00138808	25.4899
ebi-a-GCST90017003	rs35398954	A	G	0.1213	-0.0901402	0.0174602	5.39946e-07	0.00173208	31.818
ebi-a-GCST90017003	rs3980709	A	T	0.161	-0.0622701	0.0140572	6.8552e-06	0.00104756	19.2302
ebi-a-GCST90017003	rs59427698	A	G	0.2028	-0.0576035	0.0130853	5.36908e-06	0.00107291	19.6961
ebi-a-GCST90017003	rs62547233	A	G	0.3072	0.0536319	0.0120201	9.89829e-06	0.00122435	22.4796
ebi-a-GCST90017004	rs10131724	C	A	0.9364	0.199832	0.0414577	2.38666e-06	0.0047564	87.6398
ebi-a-GCST90017004	rs10923018	G	A	0.4722	0.0726438	0.0160924	6.79548e-06	0.0026304	48.3636
ebi-a-GCST90017004	rs112375806	T	A	0.1074	0.143141	0.0293757	5.8217e-06	0.00392843	72.3237
ebi-a-GCST90017004	rs11637981	T	G	0.5159	0.073258	0.0160888	5.43676e-06	0.00268065	49.29
ebi-a-GCST90017004	rs13025464	C	T	0.6173	0.0737077	0.0163786	6.96835e-06	0.00256691	47.1931
ebi-a-GCST90017004	rs139749	C	T	0.3419	-0.0845439	0.0171791	8.58836e-07	0.00321651	59.1748
ebi-a-GCST90017004	rs16891896	G	A	0.0586	-0.174787	0.0390573	2.38122e-06	0.0033707	62.0209
ebi-a-GCST90017004	rs17519472	C	T	0.1541	0.107804	0.0233984	4.7036e-06	0.00302985	55.7303
ebi-a-GCST90017004	rs209813	G	A	0.166	-0.103488	0.0236391	9.23145e-06	0.00296541	54.5413
ebi-a-GCST90017004	rs2116427	A	G	0.2565	0.0911461	0.0182353	4.67369e-07	0.00316865	58.2914
ebi-a-GCST90017004	rs2229917	A	G	0.0666	0.153538	0.0323922	2.15894e-06	0.00293092	53.9052
ebi-a-GCST90017004	rs2418654	C	T	0.4781	-0.0748879	0.0165852	6.17248e-06	0.00279872	51.467
ebi-a-GCST90017004	rs2817174	C	T	0.4294	-0.0734306	0.0163687	7.86955e-06	0.00264227	48.5824
ebi-a-GCST90017004	rs57340348	T	C	0.2147	-0.0979429	0.0212166	4.93276e-06	0.00323477	59.5117
ebi-a-GCST90017004	rs606117	G	A	0.668	-0.0833243	0.018056	4.81637e-06	0.00307955	56.6473
ebi-a-GCST90017004	rs6676699	T	G	0.7783	0.0888124	0.0196447	6.37984e-06	0.00272201	50.0525
ebi-a-GCST90017004	rs7000472	G	A	0.6382	0.0762282	0.016523	4.06846e-06	0.00268341	49.3407
ebi-a-GCST90017004	rs72836424	C	T	0.0954	-0.139825	0.030069	2.62126e-06	0.00337446	62.0904
ebi-a-GCST90017004	rs73139629	A	C	0.1322	-0.115098	0.0247909	5.36204e-06	0.0030396	55.9102
ebi-a-GCST90017005	rs11617697	A	G	0.0477	-0.143349	0.0286241	7.21755e-07	0.00186686	34.2985
ebi-a-GCST90017005	rs12964517	G	A	0.3161	0.0587198	0.0123453	2.07501e-06	0.00149079	27.3789
ebi-a-GCST90017005	rs13082419	C	T	0.17	-0.0715522	0.016137	9.55983e-06	0.00144478	26.5328
ebi-a-GCST90017005	rs16884680	G	T	0.1074	-0.0906428	0.0191909	1.73968e-06	0.00157528	28.9331
ebi-a-GCST90017005	rs35179274	C	T	0.2435	-0.0627263	0.013786	5.75798e-06	0.00144956	26.6207
ebi-a-GCST90017005	rs3809430	T	C	0.3479	-0.0548171	0.0118426	3.5532e-06	0.00136342	25.0366
ebi-a-GCST90017005	rs57199565	T	C	0.2406	0.0783394	0.0160257	7.9704e-07	0.00224263	41.2177
ebi-a-GCST90017005	rs66746423	C	T	0.1561	0.0751501	0.0164978	6.11139e-06	0.00148793	27.3264
ebi-a-GCST90017005	rs6704822	G	A	0.8837	-0.0739179	0.0166705	6.62232e-06	0.00112309	20.6183
ebi-a-GCST90017005	rs72783037	C	A	0.1869	0.0658926	0.0143747	6.54757e-06	0.00131964	24.2316
ebi-a-GCST90017005	rs73615400	T	C	0.0905	-0.0956303	0.0193428	9.53608e-07	0.00150547	27.6489
ebi-a-GCST90017005	rs73849225	T	C	0.0795	0.0975711	0.0224388	5.20907e-06	0.00139336	25.5871
ebi-a-GCST90017005	rs78250280	G	A	0.1491	0.0749762	0.0164404	3.35792e-06	0.00142637	26.1942
ebi-a-GCST90017005	rs876734	T	C	0.7107	0.0618696	0.0132532	2.88908e-06	0.00157405	28.9105
ebi-a-GCST90017005	rs9316536	T	G	0.1362	-0.0817111	0.0183121	7.8352e-06	0.00157102	28.8547
ebi-a-GCST90017006	rs10140184	A	C	0.4125	0.0576795	0.012599	4.95861e-06	0.00161252	29.6181
ebi-a-GCST90017006	rs10917203	A	C	0.335	0.0612633	0.0130917	3.15152e-06	0.00167223	30.7168
ebi-a-GCST90017006	rs112176119	C	T	0.0646	-0.113455	0.0245762	3.32767e-06	0.00155563	28.5716
ebi-a-GCST90017006	rs12980122	C	G	0.0845	-0.108274	0.0238257	5.01938e-06	0.00181382	33.3222
ebi-a-GCST90017006	rs13239072	G	A	0.2753	0.0687427	0.0142728	1.81782e-06	0.00188559	34.6433
ebi-a-GCST90017006	rs17830032	G	A	0.0537	-0.160597	0.0310515	2.38891e-07	0.00262125	48.1948
ebi-a-GCST90017006	rs1999224	G	T	0.0885	-0.0949051	0.0203503	3.75491e-06	0.00145315	26.6866
ebi-a-GCST90017006	rs2012708	G	A	0.6362	-0.0573202	0.0126905	6.52544e-06	0.0015209	27.9328
ebi-a-GCST90017006	rs2213117	T	G	0.161	0.0877797	0.0189012	4.21328e-06	0.00208164	38.2528
ebi-a-GCST90017006	rs75586835	A	G	0.0666	-0.114498	0.0263455	9.38707e-06	0.00162993	29.9384
ebi-a-GCST90017006	rs79582700	C	G	0.1074	-0.0951677	0.0199969	2.40979e-06	0.00173648	31.899
ebi-a-GCST90017007	rs10927394	G	T	0.0268	-0.232262	0.0512364	7.01892e-06	0.00281399	51.7486
ebi-a-GCST90017007	rs114946999	C	T	0.0984	-0.0861565	0.01896	5.69574e-06	0.00131709	24.1846
ebi-a-GCST90017007	rs11776390	T	C	0.0895	-0.078354	0.017183	6.39676e-06	0.00100059	18.3672
ebi-a-GCST90017007	rs12320842	C	G	0.1322	0.094833	0.0163962	7.56955e-09	0.00206348	37.9183
ebi-a-GCST90017007	rs1271565	C	T	0.2724	-0.0576251	0.0119649	1.3017e-06	0.00131629	24.17
ebi-a-GCST90017007	rs12753492	A	C	0.1491	0.0641305	0.0149933	8.80278e-06	0.00104356	19.1567
ebi-a-GCST90017007	rs2835874	T	C	0.0696	-0.0866356	0.0196496	7.54397e-06	0.000972079	17.8433
ebi-a-GCST90017007	rs28376661	C	G	0.3738	0.0504817	0.0109368	3.66454e-06	0.00119303	21.9039
ebi-a-GCST90017007	rs61875484	C	G	0.0905	0.0817953	0.018369	9.18015e-06	0.00110138	20.2194
ebi-a-GCST90017007	rs6910935	G	A	0.9463	-0.134864	0.0277032	1.37848e-06	0.00184852	33.961
ebi-a-GCST90017007	rs75499067	C	T	0.0636	0.227585	0.0465522	1.76449e-06	0.0061693	113.835
ebi-a-GCST90017007	rs79656633	T	C	0.1054	0.145631	0.0323019	8.13561e-06	0.00399951	73.6376
ebi-a-GCST90017007	rs9536330	T	C	0.4085	-0.048317	0.010797	5.33261e-06	0.00112818	20.7119
ebi-a-GCST90017008	rs11126423	T	C	0.8867	-0.0904399	0.0196301	5.91248e-06	0.00164345	30.1872
ebi-a-GCST90017008	rs11736617	G	A	0.1203	-0.0759493	0.0172101	9.02049e-06	0.00122089	22.4161
ebi-a-GCST90017008	rs12812672	T	C	0.0736	-0.096065	0.020828	2.55806e-06	0.00125845	23.1066
ebi-a-GCST90017008	rs12911842	A	T	0.1243	-0.0811976	0.0183335	6.90828e-06	0.0014353	26.3584
ebi-a-GCST90017008	rs149302	T	C	0.2127	-0.0645635	0.0143225	7.48187e-06	0.00139609	25.6372
ebi-a-GCST90017008	rs16840310	G	A	0.6282	0.0608052	0.0122149	6.75118e-07	0.00172711	31.7264
ebi-a-GCST90017008	rs16940167	C	T	0.169	0.0732552	0.0159898	3.90841e-06	0.00150728	27.6823
ebi-a-GCST90017008	rs17156849	G	A	0.0626	-0.112891	0.0245292	4.1917e-06	0.00149571	27.4694
ebi-a-GCST90017008	rs62029761	A	G	0.0676	0.128753	0.0276002	3.89081e-06	0.00208975	38.402
ebi-a-GCST90017008	rs62200412	C	T	0.171	-0.0800851	0.0163834	5.80216e-07	0.00181838	33.4062
ebi-a-GCST90017008	rs72730932	C	A	0.164	-0.0899559	0.0177107	6.88763e-07	0.00221891	40.7808
ebi-a-GCST90017008	rs739451	C	T	0.1759	0.0649589	0.0147534	7.87807e-06	0.00122336	22.4614
ebi-a-GCST90017008	rs9276029	A	G	0.168	-0.0811384	0.0185669	8.92771e-06	0.00184041	33.8117
ebi-a-GCST90017008	rs9837139	A	G	0.0815	0.10752	0.0240482	8.70803e-06	0.00173079	31.7943
ebi-a-GCST90017008	rs9852893	G	C	0.7435	-0.0657834	0.0129056	3.87543e-07	0.00165056	30.318
ebi-a-GCST90017009	rs112362903	A	G	0.0427	-0.149047	0.0333271	7.87771e-06	0.00181615	33.3652
ebi-a-GCST90017009	rs116979587	T	A	0.0706	-0.121679	0.0260821	3.04635e-06	0.00194298	35.6998
ebi-a-GCST90017009	rs12049454	T	C	0.3012	-0.0647298	0.0134065	1.17379e-06	0.00176379	32.4015
ebi-a-GCST90017009	rs1426266	C	T	0.7038	0.0665521	0.0137151	1.24934e-06	0.00184666	33.9268
ebi-a-GCST90017009	rs3842897	G	A	0.0646	-0.112639	0.0242751	5.19709e-06	0.00153334	28.1615
ebi-a-GCST90017009	rs62414802	C	T	0.2982	-0.0611904	0.013457	4.29181e-06	0.00156718	28.784
ebi-a-GCST90017009	rs7119679	G	A	0.1501	-0.0809085	0.0174782	3.52493e-06	0.00167019	30.6793
ebi-a-GCST90017009	rs76463770	A	G	0.0517	0.19313	0.0419866	3.77477e-06	0.00365734	67.3146
ebi-a-GCST90017009	rs8076666	G	A	0.8638	-0.088655	0.0198094	8.01826e-06	0.00184938	33.9768
ebi-a-GCST90017010	rs114873521	C	T	0.0765	-0.130067	0.0294087	7.12525e-06	0.00239036	43.9394
ebi-a-GCST90017010	rs11642826	G	C	0.0636	0.14686	0.0325191	6.6489e-06	0.00256895	47.2307
ebi-a-GCST90017010	rs11811696	T	C	0.1103	-0.116063	0.0241012	2.07348e-06	0.00264385	48.6114
ebi-a-GCST90017010	rs12030302	G	A	0.5089	0.0692276	0.0137467	5.60841e-07	0.00239547	44.0336
ebi-a-GCST90017010	rs12038887	C	G	0.1093	0.0942719	0.0211646	9.37195e-06	0.0017304	31.7871
ebi-a-GCST90017010	rs34066017	A	G	0.2455	0.0764294	0.0159789	1.52086e-06	0.00216402	39.7699
ebi-a-GCST90017010	rs6761463	C	G	0.835	0.0833919	0.0184596	8.10905e-06	0.00191623	35.2073
ebi-a-GCST90017010	rs806808	C	T	0.5239	-0.0667272	0.0136557	1.17972e-06	0.00222117	40.8225
ebi-a-GCST90017011	rs10439674	A	G	0.2018	-0.0572129	0.0130007	7.68493e-06	0.00105451	19.358
ebi-a-GCST90017011	rs167879	T	C	0.833	0.0659543	0.0148763	5.86894e-06	0.00121026	22.2206
ebi-a-GCST90017011	rs1864685	A	C	0.4652	-0.0494799	0.0108105	4.96158e-06	0.0012182	22.3666
ebi-a-GCST90017011	rs2025938	G	A	0.0765	-0.0967298	0.0205426	2.98834e-06	0.00132205	24.2759
ebi-a-GCST90017011	rs206581	A	G	0.2087	-0.0568339	0.0127894	8.95757e-06	0.00106686	19.585
ebi-a-GCST90017011	rs2132128	G	A	0.165	-0.0771914	0.0160344	1.07686e-06	0.00164187	30.1581
ebi-a-GCST90017011	rs3303	T	C	0.0765	-0.0953657	0.020407	3.93895e-06	0.00128503	23.5952
ebi-a-GCST90017011	rs4378146	A	C	0.2416	-0.0616691	0.0125259	7.20444e-07	0.00139367	25.5928
ebi-a-GCST90017011	rs60254196	G	A	0.4592	0.0492427	0.0109365	5.46739e-06	0.00120435	22.112
ebi-a-GCST90017011	rs62187631	T	C	0.1402	-0.0710571	0.015924	4.54527e-06	0.00121728	22.3497
ebi-a-GCST90017011	rs62353480	A	G	0.171	-0.0701397	0.0145589	1.56769e-06	0.00139479	25.6134
ebi-a-GCST90017011	rs6515626	G	A	0.0616	0.141575	0.0313559	7.28652e-06	0.00231724	42.5923
ebi-a-GCST90017011	rs704418	C	T	0.8141	-0.0739124	0.0151073	7.77428e-07	0.00165357	30.3733
ebi-a-GCST90017011	rs73103914	A	G	0.1779	-0.0597324	0.0134458	8.29564e-06	0.00104364	19.1583
ebi-a-GCST90017011	rs792108	C	T	0.6461	0.0508345	0.0113843	8.49533e-06	0.00118175	21.6967
ebi-a-GCST90017011	rs8028026	G	A	0.9085	0.0792146	0.0180505	8.06325e-06	0.00104325	19.151
ebi-a-GCST90017011	rs8063430	T	C	0.0596	-0.104026	0.022217	4.9289e-06	0.00121303	22.2716
ebi-a-GCST90017011	rs9905659	G	A	0.1879	-0.061617	0.0136576	7.30988e-06	0.00115869	21.2727
ebi-a-GCST90017012	rs117347059	G	C	0.2068	-0.128261	0.0285123	9.16706e-06	0.005397	99.5072
ebi-a-GCST90017012	rs13412653	A	C	0.3539	0.107597	0.0239228	8.61133e-06	0.00529433	97.6041
ebi-a-GCST90017012	rs16955299	G	A	0.0835	-0.196423	0.0433538	6.37016e-06	0.00590519	108.933
ebi-a-GCST90017012	rs322296	G	A	0.1193	0.17869	0.037722	4.0242e-06	0.00670964	123.872
ebi-a-GCST90017012	rs35042269	C	A	0.1889	-0.180293	0.0403296	8.10849e-06	0.0099608	184.499
ebi-a-GCST90017012	rs3765837	T	G	0.0785	-0.190729	0.0433608	7.16902e-06	0.00526294	97.0224
ebi-a-GCST90017012	rs4596722	G	A	0.5239	-0.102908	0.0231571	9.0567e-06	0.00528293	97.3929
ebi-a-GCST90017012	rs71545975	A	G	0.173	-0.153972	0.0338918	7.03947e-06	0.00678368	125.249
ebi-a-GCST90017012	rs72714787	C	A	0.1044	0.181405	0.0377102	1.42889e-06	0.0061538	113.547
ebi-a-GCST90017012	rs72939513	A	G	0.0537	-0.21399	0.0490592	7.98197e-06	0.00465393	85.7429
ebi-a-GCST90017012	rs7294633	T	C	0.6491	-0.12867	0.0249946	3.43764e-07	0.00754188	139.354
ebi-a-GCST90017012	rs76287110	A	T	0.0706	-0.242965	0.0466177	1.67487e-07	0.00774684	143.171
ebi-a-GCST90017012	rs768830	A	G	0.8708	-0.149852	0.0333315	7.75586e-06	0.00505285	93.1297
ebi-a-GCST90017013	rs10781340	A	G	0.834	-0.0948915	0.0203221	4.32265e-06	0.00249321	45.8347
ebi-a-GCST90017013	rs111582866	G	A	0.1014	-0.124265	0.026016	1.27347e-06	0.00281405	51.7497
ebi-a-GCST90017013	rs12191680	C	G	0.165	0.106544	0.0200323	1.46913e-07	0.00312794	57.5401
ebi-a-GCST90017013	rs12876183	T	A	0.2753	0.0749201	0.016711	9.62498e-06	0.00223971	41.1639
ebi-a-GCST90017013	rs35509	G	A	0.0785	0.128249	0.0268779	2.00951e-06	0.00237959	43.7411
ebi-a-GCST90017013	rs4822728	T	C	0.4374	0.0705861	0.0151388	3.47848e-06	0.00245215	45.078
ebi-a-GCST90017013	rs56310940	G	C	0.0825	-0.108393	0.0247052	7.23236e-06	0.00177866	32.6752
ebi-a-GCST90017013	rs76022354	C	T	0.0328	0.244638	0.0505504	1.83033e-06	0.00379724	69.8992
ebi-a-GCST90017013	rs78909003	T	C	0.0497	-0.246256	0.0503924	1.66744e-06	0.00572823	105.65
ebi-a-GCST90017013	rs9328464	T	C	0.492	0.0723095	0.0148799	1.42269e-06	0.00261366	48.0549
ebi-a-GCST90017013	rs9382510	C	T	0.2455	-0.093521	0.0172649	7.12049e-08	0.0032401	59.6102
ebi-a-GCST90017013	rs9574096	A	T	0.3618	-0.0736375	0.0155227	2.18022e-06	0.00250411	46.0357
ebi-a-GCST90017013	rs9895850	T	C	0.0497	-0.192957	0.0416755	2.14062e-06	0.00351697	64.7217
ebi-a-GCST90017014	rs12415649	G	C	0.2376	0.0839384	0.0190567	7.87989e-06	0.00255259	46.9291
ebi-a-GCST90017014	rs12513188	G	A	0.2217	0.0903906	0.0195276	4.65479e-06	0.00281961	51.8522
ebi-a-GCST90017014	rs17586763	T	C	0.0179	-0.227285	0.0510135	7.71951e-06	0.00181627	33.3674
ebi-a-GCST90017014	rs1830029	G	C	0.8201	0.0954096	0.021093	5.34724e-06	0.00268604	49.3892
ebi-a-GCST90017014	rs1926302	G	A	0.1531	-0.107972	0.0231421	7.50136e-06	0.00302315	55.6066
ebi-a-GCST90017014	rs34187114	C	A	0.166	-0.104505	0.022601	5.13499e-06	0.00302398	55.6219
ebi-a-GCST90017014	rs35228298	G	A	0.2465	0.0934832	0.0202886	7.29844e-06	0.00324636	59.7257
ebi-a-GCST90017014	rs4541991	T	C	0.2356	-0.0927334	0.0194435	2.10092e-06	0.00309741	56.9767
ebi-a-GCST90017014	rs607782	C	T	0.6183	0.0854214	0.0172515	7.19449e-07	0.00344417	63.3775
ebi-a-GCST90017014	rs62113381	T	C	0.159	-0.105447	0.0232029	5.53886e-06	0.00297366	54.6937
ebi-a-GCST90017014	rs73011279	T	C	0.2078	-0.0961669	0.0199336	1.36044e-06	0.00304482	56.0064
ebi-a-GCST90017014	rs75764681	T	C	0.0626	-0.283103	0.0598999	1.94272e-06	0.00940629	174.13
ebi-a-GCST90017014	rs761624	G	C	0.6918	-0.0959801	0.0179537	1.37775e-07	0.00392831	72.3214
ebi-a-GCST90017014	rs8113760	G	A	0.3519	0.078999	0.01734	4.62392e-06	0.00284665	52.3509
ebi-a-GCST90017015	rs10885477	T	C	0.0616	-0.135137	0.0301894	8.59825e-06	0.00211129	38.7987
ebi-a-GCST90017015	rs11080063	G	A	0.4662	-0.0665238	0.0149837	6.66884e-06	0.0022026	40.4804
ebi-a-GCST90017015	rs111745969	A	G	0.0795	0.120677	0.0265781	3.70775e-06	0.00213142	39.1695
ebi-a-GCST90017015	rs113593397	A	G	0.1024	-0.128935	0.0282526	9.35729e-06	0.00305601	56.2129
ebi-a-GCST90017015	rs116500994	G	T	0.0517	-0.13755	0.0293386	2.34477e-06	0.00185519	34.0836
ebi-a-GCST90017015	rs12701617	A	G	0.4583	-0.0660617	0.0149427	9.51853e-06	0.0021669	39.8228
ebi-a-GCST90017015	rs150096134	T	A	0.0626	0.162139	0.0332089	2.37766e-06	0.00308535	56.7542
ebi-a-GCST90017015	rs1867876	T	C	0.2942	0.0842919	0.0162192	2.7388e-07	0.00295071	54.2702
ebi-a-GCST90017015	rs41438744	C	G	0.0726	-0.124871	0.0270129	2.44433e-06	0.0020997	38.5853
ebi-a-GCST90017015	rs4146507	C	T	0.2217	0.079488	0.0177002	7.2297e-06	0.00218045	40.0724
ebi-a-GCST90017015	rs55888180	C	G	0.0875	0.128671	0.0282795	5.89196e-06	0.00264382	48.6109
ebi-a-GCST90017015	rs73139538	G	A	0.0527	-0.148594	0.0327469	7.77177e-06	0.0022046	40.5174
ebi-a-GCST90017015	rs77293403	A	G	0.0457	0.164556	0.0341775	1.77468e-06	0.00236188	43.4148
ebi-a-GCST90017015	rs80149660	C	T	0.0586	-0.232987	0.0519183	6.04213e-06	0.00598915	110.491
ebi-a-GCST90017015	rs9500080	C	T	0.2346	0.0926764	0.0178886	4.08517e-07	0.0030845	56.7386
ebi-a-GCST90017015	rs9529719	C	T	0.675	-0.074038	0.0160494	5.96664e-06	0.00240506	44.2104
ebi-a-GCST90017015	rs967319	T	C	0.2465	0.0788638	0.0176744	8.38147e-06	0.00231039	42.4661
ebi-a-GCST90017016	rs10048062	C	T	0.1074	-0.147352	0.0336531	8.58875e-06	0.00416297	76.6597
ebi-a-GCST90017016	rs12452946	A	G	0.501	-0.105833	0.0228941	3.80391e-06	0.00560029	103.276
ebi-a-GCST90017016	rs1484873	G	A	0.9314	0.227831	0.046335	2.55918e-06	0.00663309	122.45
ebi-a-GCST90017016	rs17167098	G	A	0.1133	-0.169366	0.0352068	1.12323e-06	0.00576354	106.304
ebi-a-GCST90017016	rs2154047	A	C	0.9324	0.192557	0.0420093	9.97034e-06	0.0046741	86.1161
ebi-a-GCST90017016	rs36081916	T	C	0.1113	-0.18123	0.0402987	4.70046e-06	0.00649741	119.929
ebi-a-GCST90017016	rs3791893	A	G	0.1233	0.147035	0.034023	9.49708e-06	0.00467397	86.1137
ebi-a-GCST90017016	rs609430	T	G	0.339	-0.112045	0.0239328	3.34488e-06	0.00562621	103.757
ebi-a-GCST90017016	rs61771805	A	T	0.1869	-0.136779	0.0296811	4.02736e-06	0.0056862	104.87
ebi-a-GCST90017016	rs672217	G	A	0.1412	0.164146	0.0349993	3.52468e-06	0.00653457	120.619
ebi-a-GCST90017017	rs10044993	A	C	0.8827	-0.139547	0.0316748	8.06659e-06	0.00403257	74.2487
ebi-a-GCST90017017	rs13128780	T	C	0.1451	-0.149725	0.0312777	1.74997e-06	0.00556162	102.559
ebi-a-GCST90017017	rs13249325	T	G	0.3668	-0.100023	0.0225883	9.6917e-06	0.00464729	85.6199
ebi-a-GCST90017017	rs17092615	G	A	0.1243	0.152235	0.0337867	7.37683e-06	0.00504528	92.9896
ebi-a-GCST90017017	rs72759041	G	T	0.2346	-0.126025	0.0282242	3.86091e-06	0.00570374	105.195
ebi-a-GCST90017018	rs10805326	A	G	0.7217	-0.0775151	0.0139665	3.54544e-08	0.00241364	44.3684
ebi-a-GCST90017018	rs11109097	T	C	0.6879	-0.0624272	0.0138539	5.4949e-06	0.00167339	30.738
ebi-a-GCST90017018	rs118030283	G	A	0.0378	-0.151829	0.0324471	2.67436e-06	0.00167686	30.8019
ebi-a-GCST90017018	rs16938435	T	C	0.0606	-0.112189	0.0235439	1.80098e-06	0.00143302	26.3165
ebi-a-GCST90017018	rs2098844	T	C	0.5755	0.0575295	0.0128416	6.78875e-06	0.00161709	29.7022
ebi-a-GCST90017018	rs2702387	G	A	0.6481	-0.0608559	0.0132145	4.25991e-06	0.00168926	31.0301
ebi-a-GCST90017018	rs4327025	G	A	0.1948	-0.0810346	0.0154397	1.64327e-07	0.00205998	37.854
ebi-a-GCST90017018	rs447950	A	G	0.2992	0.0628342	0.0136652	5.6391e-06	0.00165569	30.4123
ebi-a-GCST90017018	rs478972	C	T	0.9404	0.142681	0.0297116	1.81991e-06	0.00228203	41.9436
ebi-a-GCST90017018	rs6062862	A	G	0.0944	0.0924508	0.0204658	6.6799e-06	0.00146137	26.8378
ebi-a-GCST90017018	rs62430350	T	C	0.0577	0.151096	0.0351476	6.84227e-06	0.00248257	45.6386
ebi-a-GCST90017018	rs68093214	C	T	0.2575	0.0662258	0.0149877	9.25763e-06	0.0016771	30.8063
ebi-a-GCST90017018	rs6875660	C	T	0.1233	0.0890455	0.0193905	3.05781e-06	0.00171423	31.4895
ebi-a-GCST90017018	rs893394	G	A	0.4195	0.0583322	0.0130729	7.85037e-06	0.00165722	30.4406
ebi-a-GCST90017018	rs9348442	C	T	0.0875	0.099082	0.0221625	6.25936e-06	0.00156769	28.7935
ebi-a-GCST90017019	rs1000888	C	G	0.3956	-0.0585038	0.013219	9.71292e-06	0.00163674	30.0637
ebi-a-GCST90017019	rs10262702	T	C	0.1292	0.0918017	0.0194885	2.06072e-06	0.00189632	34.8408
ebi-a-GCST90017019	rs11258178	A	G	0.4145	0.0660742	0.0134139	6.982e-07	0.00211907	38.942
ebi-a-GCST90017019	rs12226153	A	G	0.0616	-0.151142	0.0306922	5.12165e-07	0.002641	48.559
ebi-a-GCST90017019	rs17067892	C	T	0.0765	0.107194	0.0250013	6.37926e-06	0.00162356	29.8213
ebi-a-GCST90017019	rs1859797	G	A	0.504	0.060368	0.0131793	4.1223e-06	0.00182203	33.4734
ebi-a-GCST90017019	rs2276760	A	G	0.2197	-0.0685233	0.0152546	7.84061e-06	0.0016099	29.5699
ebi-a-GCST90017019	rs2731794	C	T	0.0596	0.120632	0.0257529	1.91743e-06	0.00163123	29.9623
ebi-a-GCST90017019	rs2930225	T	G	0.7416	-0.0729524	0.0152948	1.34623e-06	0.00203972	37.4809
ebi-a-GCST90017019	rs4113676	A	C	0.0616	-0.218507	0.0490152	7.41635e-06	0.00551988	101.785
ebi-a-GCST90017019	rs4784055	T	C	0.0557	-0.175324	0.038599	8.71806e-07	0.00323354	59.489
ebi-a-GCST90017019	rs62240188	G	A	0.0686	0.130074	0.0267179	2.20308e-06	0.00216208	39.7341
ebi-a-GCST90017019	rs6934519	C	T	0.2753	0.0692373	0.0151154	8.56959e-06	0.00191282	35.1446
ebi-a-GCST90017019	rs716604	A	G	0.1879	0.0818068	0.0165992	8.56624e-07	0.00204242	37.5306
ebi-a-GCST90017019	rs7170984	T	C	0.2903	-0.0658116	0.0140767	2.98353e-06	0.00178467	32.7857
ebi-a-GCST90017019	rs72982915	C	T	0.0457	0.183158	0.0402743	4.91157e-06	0.00292606	53.8155
ebi-a-GCST90017019	rs9823439	C	T	0.5586	0.0581947	0.0131455	9.85871e-06	0.00167005	30.6767
ebi-a-GCST90017019	rs994794	G	C	0.0398	-0.141905	0.0315074	7.305e-06	0.00153911	28.2677
ebi-a-GCST90017020	rs1031599	T	G	0.9155	0.078627	0.0175644	6.31379e-06	0.000956508	17.5572
ebi-a-GCST90017020	rs12566975	T	C	0.493	-0.0468097	0.0105787	9.57194e-06	0.00109536	20.1087
ebi-a-GCST90017020	rs1528479	A	G	0.6302	0.0497799	0.0111919	9.63984e-06	0.001155	21.2049
ebi-a-GCST90017020	rs1997204	C	T	0.9473	0.108075	0.0242022	5.97077e-06	0.00116622	21.411
ebi-a-GCST90017020	rs2385421	A	G	0.1044	0.0746186	0.0180734	7.13724e-06	0.00104121	19.1136
ebi-a-GCST90017020	rs3821998	C	A	0.0885	-0.0864066	0.0192519	6.72048e-06	0.00120455	22.1156
ebi-a-GCST90017020	rs4738679	A	G	0.6352	0.0520267	0.011404	4.41754e-06	0.00125443	23.0327
ebi-a-GCST90017020	rs6112314	A	C	0.3966	-0.0561715	0.0108174	2.43215e-07	0.00151015	27.735
ebi-a-GCST90017020	rs615997	T	C	0.499	0.0511752	0.0106491	2.0268e-06	0.00130945	24.0441
ebi-a-GCST90017020	rs62285313	A	G	0.0855	0.0864203	0.0181565	1.58332e-06	0.00116792	21.4423
ebi-a-GCST90017020	rs72829893	G	T	0.0656	0.117472	0.0268103	5.57763e-06	0.00169175	31.0758
ebi-a-GCST90017020	rs78068103	A	G	0.0915	0.0886199	0.0194248	3.66522e-06	0.00130569	23.975
ebi-a-GCST90017020	rs789029	C	T	0.1889	-0.0641288	0.0137974	3.75327e-06	0.00126021	23.1389
ebi-a-GCST90017021	rs10093861	G	A	0.498	-0.0568869	0.0121152	3.05626e-06	0.00161803	29.7196
ebi-a-GCST90017021	rs113859143	G	C	0.0845	-0.108906	0.0242055	2.55452e-06	0.00183505	33.7131
ebi-a-GCST90017021	rs12078956	C	G	0.1213	0.106101	0.0222904	2.15432e-06	0.00239977	44.1129
ebi-a-GCST90017021	rs1254846	A	G	0.9085	-0.105963	0.0232501	5.59667e-06	0.00186674	34.2964
ebi-a-GCST90017021	rs1363769	C	T	0.9672	0.200628	0.0449372	1.58161e-06	0.0025539	46.9533
ebi-a-GCST90017021	rs2322265	C	T	0.2555	-0.0666305	0.0141577	5.20811e-06	0.00168901	31.0254
ebi-a-GCST90017021	rs2862811	C	T	0.5457	-0.0564927	0.0121736	3.91913e-06	0.00158238	29.0637
ebi-a-GCST90017021	rs35035870	T	C	0.0358	-0.190615	0.0414403	2.62029e-06	0.00250839	46.1144
ebi-a-GCST90017021	rs369444	C	G	0.0636	0.125481	0.0259008	3.14826e-06	0.00187545	34.4565
ebi-a-GCST90017021	rs3999074	G	T	0.4781	-0.0550587	0.0121847	6.55043e-06	0.00151282	27.7842
ebi-a-GCST90017021	rs4452603	T	G	0.2863	0.0604208	0.0135965	8.98194e-06	0.0014919	27.3994
ebi-a-GCST90017021	rs7249113	G	A	0.2813	0.0679483	0.0133496	3.721e-07	0.00186683	34.2979
ebi-a-GCST90017021	rs72793667	A	G	0.0835	-0.116881	0.0246589	1.63422e-06	0.00209092	38.4236
ebi-a-GCST90017021	rs9308097	G	A	0.5477	-0.055381	0.0123659	7.47291e-06	0.00151957	27.9083
ebi-a-GCST90017021	rs9788306	C	T	0.2843	-0.062804	0.0130744	1.38618e-06	0.00160514	29.4824
ebi-a-GCST90017022	rs117467633	T	C	0.0626	-0.169687	0.0383169	9.13314e-06	0.0033793	62.1797
ebi-a-GCST90017022	rs12127733	G	A	0.1779	0.115182	0.0246006	3.10592e-06	0.00388061	71.4398
ebi-a-GCST90017022	rs12208226	C	A	0.1064	-0.154739	0.0340372	9.74833e-06	0.00455318	83.878
ebi-a-GCST90017022	rs12863463	G	A	0.0547	-0.156365	0.0345372	6.03976e-06	0.00252852	46.4855
ebi-a-GCST90017022	rs1331592	G	C	0.7714	-0.0948806	0.0208369	5.34355e-06	0.00317498	58.4082
ebi-a-GCST90017022	rs17067076	G	A	0.0765	-0.154631	0.0352194	5.61203e-06	0.00337848	62.1646
ebi-a-GCST90017022	rs1928659	T	C	0.2495	0.102522	0.0226445	6.17234e-06	0.00393627	72.4687
ebi-a-GCST90017022	rs1929743	T	C	0.3121	0.0837206	0.0190318	9.05503e-06	0.00300963	55.3573
ebi-a-GCST90017022	rs3756315	A	G	0.339	-0.0883469	0.0188397	3.32583e-06	0.00349795	64.3706
ebi-a-GCST90017022	rs6116753	G	A	0.2396	0.0994748	0.0209139	2.92247e-06	0.00360566	66.3599
ebi-a-GCST90017023	rs2861203	G	A	0.3191	0.0572304	0.0127279	7.36936e-06	0.00142329	26.1375
ebi-a-GCST90017023	rs72776675	T	C	0.175	-0.0647067	0.014797	8.71686e-06	0.00120898	22.1972
ebi-a-GCST90017023	rs9932954	A	G	0.4284	-0.0561864	0.0115984	1.24882e-06	0.00154609	28.3961
ebi-a-GCST90017024	rs10952110	G	T	0.4483	0.0487709	0.0109614	9.08113e-06	0.00117658	21.6016
ebi-a-GCST90017024	rs11263806	A	G	0.2783	-0.0524615	0.0116758	5.06512e-06	0.00110556	20.2962
ebi-a-GCST90017024	rs12611395	G	A	0.9105	0.0902532	0.0199652	5.83042e-06	0.00132757	24.3774
ebi-a-GCST90017024	rs160061	G	A	0.5318	-0.0513831	0.0108094	2.12197e-06	0.00131477	24.142
ebi-a-GCST90017024	rs28540839	A	C	0.4871	0.0508285	0.0110591	9.34329e-06	0.00129091	23.7033
ebi-a-GCST90017024	rs2880566	T	C	0.1879	0.0599578	0.0134693	5.61423e-06	0.00109713	20.1412
ebi-a-GCST90017024	rs4955932	T	C	0.3956	-0.0492283	0.0109388	7.05424e-06	0.00115889	21.2763
ebi-a-GCST90017024	rs59805249	T	C	0.0905	0.0936162	0.0207982	9.45388e-06	0.00144272	26.4949
ebi-a-GCST90017024	rs68104925	T	C	0.3708	-0.0549104	0.0115385	2.36777e-06	0.00140691	25.8363
ebi-a-GCST90017024	rs7073658	G	T	0.5954	0.0499621	0.0109693	5.26914e-06	0.00120267	22.0811
ebi-a-GCST90017024	rs73044693	A	G	0.0666	-0.10758	0.0229884	3.57256e-06	0.00143891	26.4248
ebi-a-GCST90017024	rs7616165	G	T	0.0368	-0.230542	0.0483465	2.77389e-06	0.00376786	69.3563
ebi-a-GCST90017024	rs76193507	A	G	0.0567	-0.22973	0.0499776	2.93089e-06	0.00564545	104.114
ebi-a-GCST90017024	rs7832116	A	G	0.1461	-0.0714756	0.0151703	3.57084e-06	0.00127468	23.405
ebi-a-GCST90017024	rs954878	A	G	0.4503	-0.0520656	0.0109082	1.78201e-06	0.00134202	24.6431
ebi-a-GCST90017025	rs12131224	C	T	0.1163	0.117095	0.02591	7.39861e-06	0.00281833	51.8285
ebi-a-GCST90017025	rs2050911	G	A	0.3042	0.0751466	0.0153934	1.10647e-06	0.00239052	43.9424
ebi-a-GCST90017025	rs2371284	C	T	0.7773	0.0761893	0.0170127	7.55962e-06	0.00200968	36.9277
ebi-a-GCST90017025	rs437876	T	C	0.3728	0.0784637	0.0144768	7.16556e-08	0.00287905	52.9485
ebi-a-GCST90017025	rs4981345	T	C	0.3509	-0.0681973	0.0149831	6.08597e-06	0.00211865	38.9343
ebi-a-GCST90017025	rs573933	T	C	0.1024	-0.107898	0.0232346	3.10506e-06	0.00214013	39.3298
ebi-a-GCST90017025	rs62496417	T	G	0.2714	-0.0748504	0.0165681	5.87503e-06	0.00221573	40.7223
ebi-a-GCST90017025	rs7213933	T	A	0.1948	-0.0816269	0.01838	9.01675e-06	0.00209021	38.4105
ebi-a-GCST90017025	rs7341608	T	C	0.1899	-0.0784757	0.0177648	9.48135e-06	0.0018948	34.8129
ebi-a-GCST90017025	rs74034332	G	A	0.0457	0.168045	0.0382637	3.3335e-06	0.0024631	45.2799
ebi-a-GCST90017025	rs78848836	A	G	0.0835	-0.118868	0.0259753	3.38174e-06	0.00216261	39.744
ebi-a-GCST90017025	rs79476906	T	A	0.1441	-0.087088	0.0197008	8.27428e-06	0.00187083	34.3715
ebi-a-GCST90017025	rs8104225	A	G	0.1491	0.0892098	0.0197665	8.04211e-06	0.00201935	37.1057
ebi-a-GCST90017025	rs9403580	C	T	0.1093	0.107801	0.0229777	3.46785e-06	0.0022627	41.5875
ebi-a-GCST90017025	rs985416	T	C	0.7942	-0.0970258	0.0181807	1.45589e-07	0.00307737	56.607
ebi-a-GCST90017026	rs11128180	A	G	0.2237	0.0648288	0.0140126	4.51742e-06	0.00145969	26.807
ebi-a-GCST90017026	rs12072562	T	C	0.0517	0.133104	0.0303566	7.07375e-06	0.00173719	31.9121
ebi-a-GCST90017026	rs12673420	G	A	0.4414	0.0554351	0.0118375	2.98078e-06	0.00151542	27.8319
ebi-a-GCST90017026	rs12747809	A	G	0.66	0.062197	0.0125685	8.64868e-07	0.00173617	31.8932
ebi-a-GCST90017026	rs12894272	G	A	0.6998	-0.0579792	0.0125229	4.3395e-06	0.0014124	25.9373
ebi-a-GCST90017026	rs233486	G	A	0.8757	0.0799088	0.017766	6.28463e-06	0.0013901	25.5271
ebi-a-GCST90017026	rs2444793	T	C	0.5298	0.0542433	0.0118188	4.77079e-06	0.00146594	26.9219
ebi-a-GCST90017026	rs2706242	G	C	0.0934	-0.0901399	0.0199712	9.83853e-06	0.00137603	25.2683
ebi-a-GCST90017026	rs2726805	A	G	0.4085	0.0548397	0.0120844	6.30406e-06	0.00145334	26.6901
ebi-a-GCST90017026	rs2882478	G	A	0.4553	-0.0577091	0.0118338	1.20812e-06	0.00165186	30.342
ebi-a-GCST90017026	rs35182105	A	G	0.0726	-0.109724	0.024221	4.86508e-06	0.0016212	29.7779
ebi-a-GCST90017026	rs6656451	T	C	0.5606	0.05436	0.011947	5.56775e-06	0.0014558	26.7354
ebi-a-GCST90017026	rs7629954	A	G	0.0686	0.108441	0.023825	5.77218e-06	0.00150272	27.5983
ebi-a-GCST90017027	rs10741777	T	C	0.2614	-0.0973842	0.0194791	7.68652e-07	0.00366203	67.4011
ebi-a-GCST90017027	rs10793103	T	C	0.6958	-0.0974344	0.0181279	9.34932e-08	0.00401882	73.9944
ebi-a-GCST90017027	rs10801803	G	A	0.162	-0.117029	0.0243085	1.4003e-06	0.00371857	68.4457
ebi-a-GCST90017027	rs13024781	T	C	0.503	-0.0798769	0.0168846	2.29166e-06	0.00319004	58.6863
ebi-a-GCST90017027	rs57091572	A	G	0.1402	-0.110443	0.0235801	2.85825e-06	0.00294071	54.0857
ebi-a-GCST90017027	rs61944774	A	G	0.0577	0.179838	0.0393797	6.34118e-06	0.00351688	64.7202
ebi-a-GCST90017027	rs62277846	C	T	0.2356	0.102292	0.0212319	1.58891e-06	0.00376885	69.3747
ebi-a-GCST90017027	rs67078837	T	C	0.4583	-0.0845848	0.0170693	7.68192e-07	0.00355241	65.3764
ebi-a-GCST90017027	rs75356640	G	A	0.0885	0.136523	0.0303128	9.83196e-06	0.00300706	55.3097
ebi-a-GCST90017027	rs955844	A	C	0.1998	0.112064	0.0228369	1.80992e-06	0.00401565	73.936
ebi-a-GCST90017027	rs9873555	G	C	0.1571	-0.121162	0.0233467	2.4134e-07	0.0038879	71.5746
ebi-a-GCST90017028	rs10414815	C	T	0.8807	-0.10453	0.0230253	4.23975e-06	0.00229604	42.2018
ebi-a-GCST90017028	rs11192447	A	G	0.0746	0.126592	0.024345	4.68954e-07	0.00221264	40.6654
ebi-a-GCST90017028	rs12346653	C	T	0.2744	0.0657686	0.0139569	2.70321e-06	0.00172246	31.6409
ebi-a-GCST90017028	rs17730011	G	A	0.2187	-0.0702357	0.015706	7.84603e-06	0.00168582	30.9669
ebi-a-GCST90017028	rs2153460	A	T	0.1839	-0.0684038	0.0156562	9.17318e-06	0.00140448	25.7916
ebi-a-GCST90017028	rs2833528	T	C	0.6392	0.0562148	0.0127763	9.91996e-06	0.00145759	26.7683
ebi-a-GCST90017028	rs336138	G	T	0.163	0.0779543	0.0171865	7.48411e-06	0.00165815	30.4576
ebi-a-GCST90017028	rs4576377	C	A	0.6163	0.0572001	0.0127043	7.63062e-06	0.00154742	28.4205
ebi-a-GCST90017028	rs72761829	A	T	0.0716	0.111884	0.0238893	2.5765e-06	0.00166423	30.5696
ebi-a-GCST90017028	rs72894957	G	A	0.0477	0.222263	0.0486425	5.68434e-06	0.00448804	82.6727
ebi-a-GCST90017028	rs74315802	G	T	0.1213	0.0867262	0.0183477	3.19007e-06	0.00160336	29.4497
ebi-a-GCST90017028	rs9981767	A	C	0.3161	0.0655062	0.0131994	9.96369e-07	0.00185529	34.0856
ebi-a-GCST90017029	rs56791201	C	TRUE	0.5427	-0.051823	0.0110697	2.9282e-06	0.00133302	24.4775
ebi-a-GCST90017030	rs12693845	C	T	0.3569	-0.0805447	0.0177429	8.96314e-06	0.00297803	54.7742
ebi-a-GCST90017030	rs1530559	G	A	0.5676	0.0804001	0.0178207	4.93106e-06	0.00317301	58.3718
ebi-a-GCST90017030	rs16861661	G	A	0.0497	-0.183147	0.038148	1.27809e-06	0.00316845	58.2877
ebi-a-GCST90017030	rs62314653	C	A	0.0626	0.187692	0.0394585	2.24383e-06	0.00413448	76.1328
ebi-a-GCST90017030	rs7399658	G	A	0.2157	-0.107134	0.0221883	3.12097e-06	0.00388344	71.4922
ebi-a-GCST90017030	rs768253	T	G	0.3907	-0.079195	0.0171791	4.24766e-06	0.00298607	54.9226
ebi-a-GCST90017030	rs77478751	A	G	0.0537	-0.219886	0.0475759	7.32706e-06	0.00491392	90.5565
ebi-a-GCST90017030	rs921925	A	C	0.2624	0.0985077	0.0203229	9.71673e-07	0.00375626	69.1419
ebi-a-GCST90017031	rs10417872	G	T	0.7416	-0.118306	0.024522	1.28677e-06	0.00536421	98.8994
ebi-a-GCST90017031	rs123059	C	T	0.7783	0.13671	0.0274694	1.26561e-06	0.00644976	119.043
ebi-a-GCST90017031	rs12621813	G	A	0.2823	0.108423	0.0239978	6.6083e-06	0.00476351	87.7713
ebi-a-GCST90017031	rs17168302	G	A	0.0656	0.191857	0.0424761	6.28608e-06	0.00451255	83.1262
ebi-a-GCST90017031	rs2293361	C	T	0.0646	-0.199221	0.0430969	1.39592e-06	0.00479656	88.3833
ebi-a-GCST90017031	rs34757988	G	C	0.326	0.122294	0.0228976	8.95035e-08	0.00657231	121.32
ebi-a-GCST90017031	rs4766997	C	T	0.2962	0.114599	0.023839	2.06144e-06	0.00547553	100.963
ebi-a-GCST90017031	rs55910161	C	T	0.1352	0.146426	0.0307367	2.36211e-06	0.0050137	92.4046
ebi-a-GCST90017031	rs6674304	C	T	0.0686	0.200758	0.0442121	6.1776e-06	0.00515034	94.9359
ebi-a-GCST90017031	rs757872	C	G	0.7942	-0.140799	0.027582	4.36878e-07	0.00648044	119.613
ebi-a-GCST90017032	rs11620597	T	C	0.0527	0.119479	0.0271688	7.80171e-06	0.00142532	26.1748
ebi-a-GCST90017032	rs1187983	C	T	0.1223	-0.0935456	0.0193174	2.02428e-06	0.00187866	34.5158
ebi-a-GCST90017032	rs146541147	G	A	0.0706	0.118845	0.0268423	6.86294e-06	0.00185353	34.0531
ebi-a-GCST90017032	rs2724813	G	A	0.7992	0.0840769	0.0167551	6.28449e-07	0.00226883	41.7005
ebi-a-GCST90017032	rs2842896	C	T	0.5278	-0.0649396	0.0131146	7.25371e-07	0.00210206	38.6287
ebi-a-GCST90017032	rs2863363	G	A	0.6322	-0.0634861	0.0136323	3.11279e-06	0.00187436	34.4366
ebi-a-GCST90017032	rs3125832	A	C	0.2624	0.0679323	0.015012	5.02736e-06	0.00178635	32.8168
ebi-a-GCST90017032	rs61884471	G	A	0.0845	0.124426	0.0248431	1.01163e-06	0.00239534	44.0312
ebi-a-GCST90017032	rs72948274	A	C	0.0577	-0.126354	0.0272212	3.25912e-06	0.00173609	31.8918
ebi-a-GCST90017032	rs8006832	G	T	0.1113	-0.0952415	0.0216699	6.58082e-06	0.00179446	32.9659
ebi-a-GCST90017033	rs10202904	G	T	0.5328	0.112811	0.0239106	3.08546e-06	0.00633578	116.926
ebi-a-GCST90017033	rs11018665	A	T	0.341	0.113013	0.0254343	7.03105e-06	0.00574019	105.871
ebi-a-GCST90017033	rs1334944	T	C	0.2853	0.115197	0.0255492	7.61377e-06	0.00541175	99.7807
ebi-a-GCST90017033	rs4779844	C	G	0.6759	-0.109639	0.0247979	9.28282e-06	0.00526649	97.0883
ebi-a-GCST90017033	rs4802933	G	A	0.8221	0.135628	0.0308139	9.73823e-06	0.00538058	99.2029
ebi-a-GCST90017033	rs6776814	T	C	0.0895	-0.188956	0.0419905	8.04896e-06	0.00581908	107.335
ebi-a-GCST90017033	rs76029318	T	C	0.0646	0.222849	0.0454319	1.07552e-06	0.0060018	110.725
ebi-a-GCST90017033	rs894996	C	A	0.0716	0.214213	0.0456045	3.81566e-06	0.00610056	112.559
ebi-a-GCST90017034	rs10093869	A	G	0.3757	-0.0577795	0.0125389	3.67443e-06	0.00156607	28.7637
ebi-a-GCST90017034	rs10423795	T	C	0.5934	-0.0550695	0.0121164	6.5793e-06	0.00146341	26.8754
ebi-a-GCST90017034	rs16918425	A	T	0.0746	0.0999781	0.0223785	8.85054e-06	0.00138009	25.3431
ebi-a-GCST90017034	rs28417404	A	G	0.169	-0.0726896	0.0161372	3.68036e-06	0.0014841	27.2558
ebi-a-GCST90017034	rs4793970	A	G	0.3012	-0.0576329	0.0129154	6.02698e-06	0.00139823	25.6767
ebi-a-GCST90017034	rs6856150	A	G	0.8817	-0.0881922	0.0194146	6.05954e-06	0.00162254	29.8025
ebi-a-GCST90017034	rs74553962	T	G	0.0626	0.121449	0.0264106	9.48681e-06	0.00173108	31.7996
ebi-a-GCST90017034	rs77779484	G	A	0.0586	-0.133489	0.0268526	6.56251e-07	0.00196604	36.1243
ebi-a-GCST90017035	rs1035588	A	G	0.3827	-0.108148	0.0236848	4.85501e-06	0.00552614	101.901
ebi-a-GCST90017035	rs17148768	G	A	0.2117	0.140434	0.0295602	2.19842e-06	0.00658244	121.509
ebi-a-GCST90017035	rs2759329	A	G	0.66	0.111131	0.0237218	3.43202e-06	0.00554272	102.209
ebi-a-GCST90017035	rs35225860	A	G	0.0567	-0.223604	0.0482391	3.87044e-06	0.00534838	98.6059
ebi-a-GCST90017035	rs61090148	A	G	0.4225	-0.104783	0.0231343	6.43724e-06	0.00535785	98.7815
ebi-a-GCST90017035	rs62112538	C	T	0.0805	-0.19943	0.0407033	1.1882e-06	0.00588788	108.611
ebi-a-GCST90017035	rs72691585	C	A	0.0686	-0.249079	0.0520814	2.95291e-06	0.00792802	146.546
ebi-a-GCST90017035	rs7540303	C	T	0.4215	0.108044	0.023638	5.32023e-06	0.00569288	104.994
ebi-a-GCST90017035	rs8066522	A	G	0.6531	0.106529	0.0240379	9.70085e-06	0.00514221	94.7852
ebi-a-GCST90017035	rs9460691	C	A	0.2167	0.119966	0.0268645	7.2835e-06	0.00488577	90.0352
ebi-a-GCST90017036	rs11627628	T	C	0.0726	0.143961	0.0290223	1.00921e-06	0.00279077	51.3203
ebi-a-GCST90017036	rs11990279	T	C	0.2396	-0.0824934	0.0180457	4.94299e-06	0.00247969	45.5856
ebi-a-GCST90017036	rs12417956	C	G	0.2445	0.0785431	0.0174075	6.02629e-06	0.00227908	41.8892
ebi-a-GCST90017036	rs12649930	T	G	0.0944	0.121589	0.0259612	4.09383e-06	0.00252771	46.4706
ebi-a-GCST90017036	rs133832	A	C	0.3131	-0.0795527	0.0162411	1.1472e-06	0.00272218	50.0555
ebi-a-GCST90017036	rs137917150	T	A	0.0616	-0.174992	0.0388394	4.61987e-06	0.00354026	65.1519
ebi-a-GCST90017036	rs16866406	A	G	0.1392	0.0988765	0.0208795	3.07822e-06	0.00234292	43.0654
ebi-a-GCST90017036	rs16934185	A	G	0.1044	-0.129568	0.028157	4.38036e-06	0.00313935	57.7507
ebi-a-GCST90017036	rs234108	A	G	0.4801	0.0749553	0.0152632	9.16326e-07	0.0028047	51.5772
ebi-a-GCST90017036	rs36095275	C	T	0.3618	-0.0752368	0.0156861	1.39627e-06	0.00261406	48.0623
ebi-a-GCST90017036	rs4506202	G	A	0.4841	0.0711323	0.0152261	3.20826e-06	0.00252734	46.4639
ebi-a-GCST90017036	rs61883564	A	G	0.1243	-0.101351	0.0221016	3.38712e-06	0.00223621	41.0995
ebi-a-GCST90017036	rs6901560	C	G	0.1988	0.0855032	0.018693	6.20955e-06	0.00232891	42.8072
ebi-a-GCST90017036	rs75453768	G	T	0.0865	0.12212	0.0268629	5.34737e-06	0.00235683	43.3216
ebi-a-GCST90017036	rs761240	G	T	0.9334	0.17664	0.0388812	2.0384e-06	0.00387927	71.4151
ebi-a-GCST90017036	rs9393920	G	A	0.5646	0.0744662	0.0151081	9.92247e-07	0.00272633	50.132
ebi-a-GCST90017037	rs12206468	G	A	0.0636	-0.133016	0.0269733	1.04222e-06	0.00210745	38.7279
ebi-a-GCST90017037	rs12925026	T	C	0.0726	0.13559	0.030678	9.31022e-06	0.00247565	45.5111
ebi-a-GCST90017037	rs1954532	C	T	0.7913	0.0826246	0.0175252	2.26772e-06	0.00225482	41.4424
ebi-a-GCST90017037	rs28889936	A	C	0.1083	0.114051	0.0252838	3.36589e-06	0.00251232	46.187
ebi-a-GCST90017037	rs62422654	C	T	0.1471	0.0898456	0.0198088	6.46755e-06	0.00202551	37.2192
ebi-a-GCST90017037	rs72866977	A	C	0.0696	-0.130569	0.0281674	5.62704e-06	0.00220795	40.579
ebi-a-GCST90017037	rs73038677	T	A	0.1819	-0.08321	0.0168666	1.09428e-06	0.00206073	37.8676
ebi-a-GCST90017037	rs751183	C	T	0.7545	0.0774322	0.0172216	6.85125e-06	0.00222118	40.8227
ebi-a-GCST90017037	rs8076323	A	G	0.2575	0.0715392	0.0156539	5.61319e-06	0.001957	35.9579
ebi-a-GCST90017038	rs10464997	G	A	0.1531	0.137691	0.0294804	3.29754e-06	0.00491641	90.6026
ebi-a-GCST90017038	rs11108500	A	G	0.0765	-0.199099	0.0427327	3.74283e-06	0.00560101	103.29
ebi-a-GCST90017038	rs111966731	T	C	0.0716	0.213114	0.047162	7.29861e-06	0.00603813	111.4
ebi-a-GCST90017038	rs12002250	A	C	0.0596	0.217122	0.0466317	1.41504e-06	0.00528441	97.4203
ebi-a-GCST90017038	rs1569853	T	C	0.1382	-0.138078	0.0296981	3.64502e-06	0.00454144	83.6609
ebi-a-GCST90017038	rs36057338	G	T	0.0755	0.207847	0.0421439	8.79812e-07	0.00603075	111.263
ebi-a-GCST90017038	rs3862635	C	T	0.0785	-0.172142	0.0394026	9.18692e-06	0.00428715	78.9563
ebi-a-GCST90017038	rs4428215	G	A	0.2604	0.130293	0.0242237	7.51069e-08	0.00653898	120.701
ebi-a-GCST90017038	rs6000536	C	T	0.2107	-0.130992	0.0253804	2.06054e-07	0.00570724	105.26
ebi-a-GCST90017038	rs6071435	T	A	0.3638	-0.105512	0.021489	1.07431e-06	0.00515336	94.9918
ebi-a-GCST90017038	rs6993398	G	A	0.1531	0.127217	0.0278855	7.12771e-06	0.00419689	77.2869
ebi-a-GCST90017038	rs736744	T	C	0.5845	-0.117882	0.0211262	2.57472e-08	0.00674964	124.616
ebi-a-GCST90017039	rs115602804	G	A	0.0666	0.10308	0.0222736	1.93059e-06	0.00132105	24.2575
ebi-a-GCST90017039	rs11965579	G	C	0.0348	0.162824	0.0381863	8.86584e-06	0.001781	32.7182
ebi-a-GCST90017039	rs3860755	G	C	0.3082	0.0558784	0.0116625	1.71325e-06	0.00133147	24.449
ebi-a-GCST90017039	rs4236095	A	G	0.8748	-0.0761961	0.0157042	1.93143e-06	0.00127177	23.3514
ebi-a-GCST90017039	rs60884758	C	T	0.165	-0.0702667	0.0142249	5.7069e-07	0.0013605	24.9829
ebi-a-GCST90017039	rs6657302	T	C	0.0517	-0.10452	0.0225521	9.75708e-06	0.00107119	19.6645
ebi-a-GCST90017039	rs72893646	A	T	0.1282	-0.0715594	0.0156668	8.83385e-06	0.00114464	21.0144
ebi-a-GCST90017039	rs7298818	C	T	0.0765	0.0888832	0.0200902	8.53631e-06	0.00111627	20.493
ebi-a-GCST90017040	rs10842464	C	T	0.5815	0.0758215	0.0172568	6.59721e-06	0.00279808	51.4551
ebi-a-GCST90017040	rs140997932	T	C	0.0646	-0.162376	0.0354178	2.1112e-06	0.00318642	58.6194
ebi-a-GCST90017040	rs145020347	A	G	0.1392	-0.12465	0.0262323	4.03005e-06	0.00372354	68.5375
ebi-a-GCST90017040	rs17109926	A	G	0.1879	-0.0988335	0.0216172	6.75274e-06	0.00298109	54.8306
ebi-a-GCST90017040	rs17785622	A	G	0.0596	0.248065	0.0524304	1.92659e-06	0.00689795	127.373
ebi-a-GCST90017040	rs2081023	A	G	0.1024	-0.122561	0.0236507	2.63797e-07	0.00276132	50.7774
ebi-a-GCST90017040	rs3008582	T	C	0.1322	0.10572	0.0227246	4.35993e-06	0.00256446	47.1479
ebi-a-GCST90017040	rs3801748	G	A	0.3459	0.0779721	0.0171691	5.20176e-06	0.00275108	50.5885
ebi-a-GCST90017040	rs4756632	G	T	0.0934	-0.138905	0.0289897	3.81751e-06	0.0032676	60.1176
ebi-a-GCST90017040	rs4767113	C	T	0.2873	0.0882466	0.018382	2.14358e-06	0.0031891	58.6688
ebi-a-GCST90017040	rs7240324	T	G	0.1909	-0.10229	0.0226948	5.95895e-06	0.00323225	59.4651
ebi-a-GCST90017040	rs9602779	A	C	0.173	-0.106692	0.0220264	6.9274e-07	0.00325721	59.9258
ebi-a-GCST90017040	rs9900242	A	G	0.3608	-0.0852967	0.0175212	1.14067e-06	0.00335581	61.7461
ebi-a-GCST90017041	rs10899911	A	G	0.2724	-0.0717102	0.0148151	1.15271e-06	0.00203841	37.4567
ebi-a-GCST90017041	rs11715853	G	A	0.3141	-0.0662952	0.0146114	6.22917e-06	0.00189375	34.7935
ebi-a-GCST90017041	rs1403396	A	T	0.2147	-0.0756729	0.0159035	2.75518e-06	0.00193098	35.4789
ebi-a-GCST90017041	rs2090816	C	A	0.8429	-0.0840967	0.0177315	2.89714e-06	0.00187301	34.4117
ebi-a-GCST90017041	rs35055552	T	C	0.0775	0.109554	0.0235433	3.3485e-06	0.00171615	31.5248
ebi-a-GCST90017041	rs35414597	T	A	0.339	-0.0684946	0.0142143	1.51206e-06	0.00210254	38.6376
ebi-a-GCST90017041	rs55877868	A	C	0.0964	-0.104458	0.0228089	2.87071e-06	0.00190093	34.9257
ebi-a-GCST90017041	rs62273907	A	G	0.0497	0.229468	0.0502262	5.88383e-06	0.00497384	91.6661
ebi-a-GCST90017041	rs6809952	G	A	0.2734	-0.0684957	0.0150892	8.13355e-06	0.00186402	34.2462
ebi-a-GCST90017041	rs6828768	C	T	0.5	0.0636852	0.0132645	1.78328e-06	0.0020279	37.2632
ebi-a-GCST90017041	rs7303158	C	T	0.4423	0.0646859	0.0134256	1.32776e-06	0.00206427	37.9329
ebi-a-GCST90017041	rs7311004	C	T	0.6243	0.0617522	0.0136438	5.92052e-06	0.00178883	32.8624
ebi-a-GCST90017041	rs7572229	A	G	0.5099	-0.066273	0.0132736	6.31699e-07	0.00219519	40.344
ebi-a-GCST90017041	rs78383039	T	C	0.0666	-0.146315	0.0297119	1.57438e-06	0.00266164	48.9395
ebi-a-GCST90017041	rs8039785	G	T	0.5477	-0.0618345	0.0133	3.62093e-06	0.00189435	34.8046
ebi-a-GCST90017041	rs823424	G	A	0.2097	-0.0713448	0.0156958	4.95291e-06	0.00168712	30.9906
ebi-a-GCST90017042	rs10031059	C	T	0.7793	0.121167	0.0225844	1.23637e-07	0.00505017	93.08
ebi-a-GCST90017042	rs11001941	G	A	0.0676	-0.195611	0.0392217	1.32859e-06	0.00482354	88.8827
ebi-a-GCST90017042	rs11030569	A	T	0.0775	-0.17402	0.0374133	3.1299e-06	0.00433008	79.7504
ebi-a-GCST90017042	rs12069354	C	T	0.0666	0.16763	0.0379501	9.28346e-06	0.00349362	64.2906
ebi-a-GCST90017042	rs2054133	A	G	0.5258	-0.0895433	0.0188332	2.14166e-06	0.00399833	73.6157
ebi-a-GCST90017042	rs34282744	G	C	0.0616	0.191797	0.0399832	1.83535e-06	0.00425287	78.3223
ebi-a-GCST90017042	rs36121075	A	G	0.1282	-0.14067	0.030628	6.98715e-06	0.00442321	81.4733
ebi-a-GCST90017042	rs413827	G	A	0.2127	0.110229	0.0237523	3.30088e-06	0.00406939	74.9294
ebi-a-GCST90017042	rs5770862	T	C	0.0666	0.162018	0.0356813	3.21959e-06	0.00326361	60.0441
ebi-a-GCST90017042	rs6918730	A	G	0.9026	-0.135311	0.0289742	1.14731e-06	0.00321922	59.2247
ebi-a-GCST90017042	rs7033353	G	T	0.5805	-0.090152	0.018995	2.21958e-06	0.00395836	72.8768
ebi-a-GCST90017042	rs72850165	T	C	0.1083	-0.134304	0.0300423	5.74156e-06	0.00348382	64.1095
ebi-a-GCST90017042	rs74592222	G	A	0.1173	0.137957	0.0302965	8.55342e-06	0.0039412	72.5597
ebi-a-GCST90017042	rs75754569	C	G	0.1103	0.181434	0.0319429	1.09883e-08	0.0064608	119.249
ebi-a-GCST90017042	rs7766680	G	C	0.2485	0.0976832	0.0214155	3.50768e-06	0.0035639	65.5885
ebi-a-GCST90017042	rs77681628	C	T	0.0586	0.200307	0.0387328	2.68838e-07	0.00442684	81.5404
ebi-a-GCST90017043	rs12618201	A	G	0.3469	0.0641657	0.0138202	3.37699e-06	0.00186561	34.2754
ebi-a-GCST90017043	rs1264476	G	T	0.8002	-0.0767335	0.0166041	4.29566e-06	0.00188276	34.5911
ebi-a-GCST90017043	rs56069061	G	A	0.1014	-0.111306	0.0230694	1.87176e-06	0.00225773	41.4959
ebi-a-GCST90017043	rs56157888	A	C	0.17	0.0954864	0.0193976	1.08505e-06	0.002573	47.3054
ebi-a-GCST90017043	rs6427992	C	G	0.6074	0.0652458	0.0137508	2.08612e-06	0.0020303	37.3074
ebi-a-GCST90017043	rs74540770	G	A	0.0646	-0.121014	0.0258621	3.60272e-06	0.00176983	32.5127
ebi-a-GCST90017043	rs75882962	T	C	0.167	0.0968661	0.0190575	3.18985e-07	0.00261057	47.9979
ebi-a-GCST90017043	rs76124218	C	G	0.0517	-0.159361	0.0344532	2.66968e-06	0.00249018	45.7789
ebi-a-GCST90017043	rs7982713	G	A	0.2286	0.0726921	0.0163201	9.72165e-06	0.00186363	34.2391
ebi-a-GCST90017044	rs118038478	A	G	0.0755	0.205676	0.0468917	7.85416e-06	0.00590542	108.937
ebi-a-GCST90017044	rs12124567	A	G	0.2624	-0.121281	0.0275017	9.48986e-06	0.00569377	105.01
ebi-a-GCST90017044	rs12195431	T	C	0.0785	0.196528	0.0442322	8.72811e-06	0.00558784	103.046
ebi-a-GCST90017044	rs16937247	G	C	0.1402	0.146098	0.0351529	9.63696e-06	0.00514593	94.8542
ebi-a-GCST90017044	rs2240542	C	T	0.2575	0.12085	0.0261776	4.8415e-06	0.00558466	102.987
ebi-a-GCST90017044	rs2918132	T	C	0.6322	0.114648	0.0254916	6.42407e-06	0.00611265	112.783
ebi-a-GCST90017044	rs430270	A	C	0.2008	0.139155	0.0297055	2.86847e-06	0.00621508	114.685
ebi-a-GCST90017044	rs57404562	C	A	0.1799	0.155486	0.0316057	6.2157e-07	0.00713363	131.756
ebi-a-GCST90017044	rs79263163	A	C	0.1849	-0.143982	0.031501	7.51052e-06	0.00624877	115.31
ebi-a-GCST90017044	rs9426434	T	C	0.2734	-0.123657	0.0278514	9.71717e-06	0.00607521	112.088
ebi-a-GCST90017044	rs9608249	A	G	0.171	-0.158213	0.0336317	2.06685e-06	0.00709684	131.072
ebi-a-GCST90017044	rs9959718	G	A	0.2495	0.133012	0.0275361	1.9006e-06	0.00662572	122.313
ebi-a-GCST90017045	rs10512344	C	G	0.0328	0.247373	0.0544087	3.19323e-06	0.00388262	71.477
ebi-a-GCST90017045	rs111509883	T	C	0.0845	0.171131	0.0347624	1.24388e-06	0.00453109	83.4693
ebi-a-GCST90017045	rs11199734	A	T	0.2177	0.0770209	0.0169462	7.00293e-06	0.00202059	37.1287
ebi-a-GCST90017045	rs11685699	C	T	0.0825	-0.141357	0.0295665	2.02554e-06	0.00302499	55.6407
ebi-a-GCST90017045	rs117271932	A	G	0.0467	0.208089	0.0440393	2.81722e-06	0.00385545	70.9748
ebi-a-GCST90017045	rs12648235	T	C	0.1571	0.0785902	0.0177676	7.39078e-06	0.00163576	30.0457
ebi-a-GCST90017045	rs1304512	G	A	0.2187	0.0761593	0.0165885	5.29078e-06	0.00198218	36.4214
ebi-a-GCST90017045	rs2104588	C	T	0.8807	-0.105558	0.023773	8.1298e-06	0.00234143	43.0379
ebi-a-GCST90017045	rs2495052	A	G	0.1789	0.0838978	0.0188523	8.9714e-06	0.00206794	38.0004
ebi-a-GCST90017045	rs2683313	G	A	0.6918	0.0724576	0.0151603	1.68896e-06	0.00223878	41.1468
ebi-a-GCST90017045	rs4968431	G	T	0.3638	0.0640113	0.0144162	8.5844e-06	0.0018967	34.8479
ebi-a-GCST90017045	rs7237249	C	T	0.1352	-0.0823764	0.0182126	8.93305e-06	0.00158682	29.1454
ebi-a-GCST90017045	rs72815774	T	C	0.0706	-0.176186	0.0393068	8.78294e-06	0.00407362	75.0075
ebi-a-GCST90017045	rs746764	T	C	0.173	-0.0915771	0.0193245	2.04e-06	0.00239969	44.1114
ebi-a-GCST90017045	rs7976209	T	C	0.167	-0.0870786	0.0197951	7.2835e-06	0.00210967	38.7689
ebi-a-GCST90017045	rs9428102	A	G	0.2366	-0.0778845	0.0176068	4.61732e-06	0.00219129	40.272
ebi-a-GCST90017045	rs9613013	G	A	0.1451	0.0917591	0.0202697	6.10408e-06	0.00208887	38.3858
ebi-a-GCST90017046	rs12501673	A	G	0.325	0.116395	0.0262253	6.28985e-06	0.0059441	109.655
ebi-a-GCST90017046	rs17032291	T	C	0.1412	-0.169579	0.0368251	6.60998e-06	0.0069743	128.793
ebi-a-GCST90017046	rs17582787	A	G	0.1292	-0.157739	0.0339924	3.55378e-06	0.00559872	103.247
ebi-a-GCST90017046	rs2074881	T	C	0.1789	-0.142236	0.032391	9.44778e-06	0.00594368	109.647
ebi-a-GCST90017046	rs2900503	T	G	0.829	0.172329	0.0326671	1.55282e-07	0.00841971	155.712
ebi-a-GCST90017046	rs2998141	C	T	0.7783	0.136346	0.0293073	4.42374e-06	0.00641546	118.406
ebi-a-GCST90017046	rs4270579	A	G	0.6958	0.118021	0.0271041	5.45645e-06	0.00589647	108.771
ebi-a-GCST90017046	rs4717843	G	T	0.3618	-0.119376	0.0260548	4.71726e-06	0.00658096	121.481
ebi-a-GCST90017046	rs7193937	C	G	0.7107	-0.124153	0.027741	6.18771e-06	0.00633839	116.975
ebi-a-GCST90017046	rs7712231	A	G	0.165	0.156284	0.0350462	7.9704e-06	0.00673022	124.255
ebi-a-GCST90017046	rs80309088	G	A	0.1292	0.17405	0.0383423	4.55638e-06	0.00681646	125.858
ebi-a-GCST90017046	rs9887954	G	A	0.4364	-0.114849	0.0249013	4.80806e-06	0.00648844	119.762
ebi-a-GCST90017047	rs10279978	A	G	0.3479	-0.0622202	0.0127675	1.17009e-06	0.00175655	32.2684
ebi-a-GCST90017047	rs11221428	T	C	0.1551	-0.0726779	0.0158263	6.48649e-06	0.00138437	25.4218
ebi-a-GCST90017047	rs114398731	G	C	0.0358	-0.131039	0.0293815	7.95848e-06	0.00118544	21.7645
ebi-a-GCST90017047	rs16843578	C	T	0.0825	-0.0875276	0.0196779	5.08124e-06	0.00115979	21.293
ebi-a-GCST90017047	rs28603357	T	C	0.0636	-0.214911	0.0474739	8.52236e-06	0.00550131	101.441
ebi-a-GCST90017047	rs34302036	G	A	0.5855	-0.0550261	0.0120835	5.87665e-06	0.00146967	26.9904
ebi-a-GCST90017047	rs61841503	G	A	0.1372	0.092888	0.0171454	3.99595e-08	0.00204274	37.5365
ebi-a-GCST90017047	rs62504452	A	G	0.166	-0.0710048	0.0156654	4.65833e-06	0.00139598	25.6353
ebi-a-GCST90017047	rs7109293	A	G	0.0924	0.0919112	0.0205738	6.98361e-06	0.00141688	26.0196
ebi-a-GCST90017047	rs75200530	T	G	0.0467	-0.190644	0.0421065	5.06559e-06	0.00323611	59.5364
ebi-a-GCST90017047	rs75987356	G	A	0.0686	-0.129578	0.0280454	6.70795e-06	0.00214562	39.431
ebi-a-GCST90017047	rs77702691	A	G	0.1024	-0.094406	0.0208544	7.3697e-06	0.00163837	30.0937
ebi-a-GCST90017047	rs9389266	T	G	0.169	0.0722815	0.0162353	9.38469e-06	0.00146748	26.9502
ebi-a-GCST90017047	rs9567264	C	T	0.3201	0.0580018	0.0127495	5.75692e-06	0.00146435	26.8926
ebi-a-GCST90017048	rs116270582	T	A	0.0487	-0.153844	0.0329324	1.19525e-06	0.00219299	40.3035
ebi-a-GCST90017048	rs12740451	T	C	0.1252	0.0697527	0.0153607	7.3426e-06	0.00106577	19.565
ebi-a-GCST90017048	rs16910295	T	C	0.0606	-0.0980434	0.020957	2.91112e-06	0.00109443	20.0917
ebi-a-GCST90017048	rs2034589	G	C	0.2276	0.0629765	0.0123489	5.01164e-07	0.00139445	25.6071
ebi-a-GCST90017048	rs2160994	C	T	0.6203	-0.0550687	0.0112481	9.6984e-07	0.00142851	26.2334
ebi-a-GCST90017048	rs2943022	T	C	0.4602	0.0493786	0.0106763	4.11405e-06	0.0012114	22.2416
ebi-a-GCST90017048	rs302266	T	C	0.1203	-0.0777312	0.0172985	8.12587e-06	0.00127885	23.4817
ebi-a-GCST90017048	rs329182	T	C	0.1571	0.0690327	0.0152884	5.90147e-06	0.00126209	23.1735
ebi-a-GCST90017048	rs55858165	A	C	0.0775	0.179284	0.0404954	9.98964e-06	0.00459601	84.6708
ebi-a-GCST90017048	rs57466170	C	T	0.0865	0.0741405	0.0171601	8.30099e-06	0.000868692	15.9439
ebi-a-GCST90017048	rs6445851	A	G	0.5994	0.0497336	0.0108158	3.5272e-06	0.00118784	21.8085
ebi-a-GCST90017048	rs6930661	C	T	0.0755	-0.0961587	0.0204975	2.47942e-06	0.00129081	23.7014
ebi-a-GCST90017048	rs75326254	C	T	0.0636	-0.104628	0.0230897	7.50205e-06	0.0013039	23.9421
ebi-a-GCST90017048	rs75820970	C	G	0.0626	-0.232125	0.0481562	1.47798e-07	0.00632373	116.703
ebi-a-GCST90017048	rs78753150	A	C	0.0586	0.0968739	0.0214067	9.98321e-06	0.00103542	19.0072
ebi-a-GCST90017048	rs9300744	C	T	0.2386	-0.0588452	0.0126228	4.75116e-06	0.00125816	23.1012
ebi-a-GCST90017049	rs10827477	A	G	0.3151	-0.0547387	0.0115163	2.1918e-06	0.00129329	23.747
ebi-a-GCST90017049	rs113753996	T	C	0.1372	0.0820689	0.0174463	3.98896e-06	0.0015946	29.2885
ebi-a-GCST90017049	rs1223978	C	T	0.5199	-0.0484169	0.0108254	8.16188e-06	0.00117024	21.485
ebi-a-GCST90017049	rs1492620	T	C	0.0805	-0.0830505	0.0180073	3.52574e-06	0.00102109	18.7438
ebi-a-GCST90017049	rs243585	C	G	0.3012	-0.0585939	0.0121017	1.32681e-06	0.00144525	26.5413
ebi-a-GCST90017049	rs2482038	C	A	0.4384	0.0518991	0.0108777	1.70314e-06	0.00132632	24.3543
ebi-a-GCST90017049	rs2791343	T	C	0.34	0.051717	0.0113369	5.53962e-06	0.00120038	22.0391
ebi-a-GCST90017049	rs2801960	G	C	0.6819	-0.0520975	0.0115111	6.20869e-06	0.00117747	21.6178
ebi-a-GCST90017049	rs2833828	G	A	0.4533	0.0489617	0.0108702	6.81648e-06	0.00118817	21.8145
ebi-a-GCST90017049	rs4955951	A	G	0.0924	-0.0713749	0.0165826	9.9552e-06	0.000854452	15.6823
ebi-a-GCST90017049	rs6121460	G	A	0.0805	0.0932955	0.0199206	2.64107e-06	0.00128854	23.6598
ebi-a-GCST90017049	rs73002572	G	C	0.0547	0.181548	0.0414078	8.82226e-06	0.00340855	62.7198
ebi-a-GCST90017049	rs79968837	A	G	0.0686	-0.0950311	0.0193507	1.14623e-06	0.00115404	21.1873
ebi-a-GCST90017049	rs8053158	G	A	0.8797	0.0740543	0.0159151	5.89807e-06	0.00116073	21.3102
ebi-a-GCST90017050	rs10829821	T	C	0.0855	-0.097606	0.0216072	3.47144e-06	0.00148982	27.361
ebi-a-GCST90017050	rs116969552	A	G	0.0358	-0.166823	0.0376681	9.15946e-06	0.00192129	35.3004
ebi-a-GCST90017050	rs11992182	A	C	0.2883	0.0625299	0.0137876	4.64836e-06	0.00160453	29.4711
ebi-a-GCST90017050	rs1871858	C	G	0.0795	-0.105422	0.0237274	9.11612e-06	0.00162661	29.8774
ebi-a-GCST90017050	rs2548459	C	T	0.4702	0.0554866	0.0122755	6.40206e-06	0.00153391	28.1721
ebi-a-GCST90017050	rs35362464	C	A	0.1511	0.0720077	0.0165387	8.99146e-06	0.00133018	24.4252
ebi-a-GCST90017050	rs61060922	T	G	0.0447	0.15913	0.0322283	1.08648e-06	0.00216263	39.7442
ebi-a-GCST90017050	rs663262	C	T	0.9483	0.13498	0.0310715	3.39414e-06	0.00178651	32.8196
ebi-a-GCST90017050	rs67479537	T	C	0.0795	0.118994	0.026487	9.30208e-06	0.00207239	38.0824
ebi-a-GCST90017050	rs71414120	T	G	0.0765	0.200894	0.0406434	1.07696e-06	0.00570246	105.171
ebi-a-GCST90017050	rs72991535	T	G	0.0596	0.135604	0.0295174	4.9537e-06	0.00206127	37.8776
ebi-a-GCST90017050	rs73176030	T	C	0.3181	0.058665	0.013208	7.28887e-06	0.00149304	27.4204
ebi-a-GCST90017050	rs77193512	A	G	0.167	0.0736533	0.0153163	1.29587e-06	0.0015093	27.7194
ebi-a-GCST90017050	rs792058	G	A	0.4274	0.0554234	0.0125423	8.57946e-06	0.0015035	27.6126
ebi-a-GCST90017050	rs79968172	G	A	0.0557	0.11614	0.0243083	1.66054e-06	0.00141892	26.0572
ebi-a-GCST90017050	rs9555756	A	C	0.1243	-0.0804138	0.0176692	7.10133e-06	0.00140772	25.8512
ebi-a-GCST90017051	rs113048721	C	G	0.2386	0.0600735	0.0132737	4.10355e-06	0.00131123	24.0769
ebi-a-GCST90017051	rs12040548	G	T	0.3111	0.0570422	0.0122359	3.14869e-06	0.00139469	25.6116
ebi-a-GCST90017051	rs12419854	T	A	0.1779	-0.0727975	0.0155594	3.17995e-06	0.00155011	28.4701
ebi-a-GCST90017051	rs57665991	C	G	0.2386	-0.0641507	0.0123339	2.07272e-07	0.00149526	27.4611
ebi-a-GCST90017051	rs6082461	C	A	0.7932	-0.0586425	0.0131004	4.86598e-06	0.00112821	20.7124
ebi-a-GCST90017051	rs7137760	C	T	0.4145	0.050797	0.0112182	7.06903e-06	0.00125244	22.9961
ebi-a-GCST90017051	rs73592673	A	T	0.1471	-0.081629	0.0169515	2.13974e-06	0.00167197	30.712
ebi-a-GCST90017051	rs74303178	T	C	0.3201	0.0532742	0.0119274	7.91571e-06	0.00123536	22.6821
ebi-a-GCST90017051	rs78191726	T	C	0.0905	0.0944998	0.0210206	7.58281e-06	0.00147009	26.9981
ebi-a-GCST90017051	rs79082720	C	G	0.0954	0.0928576	0.0204871	6.46934e-06	0.00148823	27.3318
ebi-a-GCST90017051	rs918449	G	A	0.9304	0.0950908	0.0197177	2.55994e-06	0.00117108	21.5004
ebi-a-GCST90017051	rs9522712	T	C	0.1451	0.0699728	0.0154939	4.65961e-06	0.00121471	22.3024
ebi-a-GCST90017051	rs9809789	C	T	0.168	-0.0717454	0.0159673	8.71967e-06	0.00143897	26.4258
ebi-a-GCST90017052	rs11241747	T	C	0.6093	-0.0533858	0.0120035	6.58977e-06	0.00135693	24.9171
ebi-a-GCST90017052	rs114244418	C	G	0.0408	-0.175266	0.0372779	3.59153e-06	0.00240433	44.1969
ebi-a-GCST90017052	rs11586410	G	A	0.1342	-0.0863422	0.0169937	3.66277e-07	0.00173239	31.8237
ebi-a-GCST90017052	rs12642039	C	T	0.6342	0.0553003	0.0119397	3.43005e-06	0.00141891	26.0569
ebi-a-GCST90017052	rs12731	A	G	0.4513	-0.0527684	0.0115053	4.87237e-06	0.00137904	25.3238
ebi-a-GCST90017052	rs13087692	G	T	0.6948	-0.0574623	0.012594	8.69221e-06	0.00140036	25.7159
ebi-a-GCST90017052	rs136761	A	G	0.5706	0.0587521	0.0119155	8.15192e-07	0.00169149	31.0712
ebi-a-GCST90017052	rs147475196	A	G	0.0775	-0.133769	0.0295196	4.72498e-06	0.00255864	47.0407
ebi-a-GCST90017052	rs34576931	G	C	0.0915	-0.0873312	0.0194886	4.71639e-06	0.00126799	23.2819
ebi-a-GCST90017052	rs35559912	T	C	0.0656	-0.0925071	0.0203674	4.89024e-06	0.0010491	19.2586
ebi-a-GCST90017052	rs4814689	C	T	0.0666	-0.1083	0.0230708	4.55187e-06	0.00145824	26.7803
ebi-a-GCST90017052	rs5994253	A	G	0.1461	-0.0811302	0.0157621	2.35185e-07	0.0016423	30.166
ebi-a-GCST90017052	rs62027366	T	C	0.2296	0.0615389	0.0137612	6.58461e-06	0.00133973	24.6009
ebi-a-GCST90017052	rs6681678	T	C	0.9503	0.100174	0.024	9.0494e-06	0.000947888	17.3989
ebi-a-GCST90017052	rs73158814	C	G	0.0736	-0.109257	0.0227458	2.19796e-06	0.00162781	29.8995
ebi-a-GCST90017052	rs7573569	T	C	0.0716	0.107739	0.0233638	3.23139e-06	0.00154321	28.3431
ebi-a-GCST90017053	rs10916131	C	T	0.1382	-0.069333	0.0146753	2.87495e-06	0.00114505	21.022
ebi-a-GCST90017053	rs10927423	C	A	0.1829	-0.0713617	0.0147712	8.49513e-07	0.00152212	27.9552
ebi-a-GCST90017053	rs10964441	G	A	0.0527	-0.14906	0.034486	7.45109e-06	0.00221845	40.7725
ebi-a-GCST90017053	rs113147300	A	G	0.1322	-0.075842	0.0164562	7.69148e-06	0.00131978	24.2341
ebi-a-GCST90017053	rs11607472	A	G	0.1074	-0.0780229	0.0176325	7.18671e-06	0.00116717	21.4286
ebi-a-GCST90017053	rs116974815	C	A	0.0577	-0.189731	0.0396566	2.02516e-06	0.00391446	72.0654
ebi-a-GCST90017053	rs11750293	G	T	0.2813	-0.0578304	0.0120512	1.76137e-06	0.00135226	24.8313
ebi-a-GCST90017053	rs12463378	A	G	0.4175	-0.0522061	0.0112086	2.95522e-06	0.00132564	24.3418
ebi-a-GCST90017053	rs15256	C	T	0.0865	0.0732376	0.016834	9.45649e-06	0.000847662	15.5576
ebi-a-GCST90017053	rs362417	G	C	0.2664	-0.054863	0.0120984	7.8001e-06	0.00117647	21.5996
ebi-a-GCST90017053	rs55793120	T	C	0.0507	0.137396	0.027414	4.80673e-07	0.00181715	33.3835
ebi-a-GCST90017053	rs57079348	T	G	0.1213	-0.0765729	0.0172819	7.21822e-06	0.00124992	22.9497
ebi-a-GCST90017053	rs6542556	G	A	0.6551	-0.050974	0.011406	7.86122e-06	0.00117416	21.5571
ebi-a-GCST90017053	rs6793778	T	C	0.7376	0.0558706	0.0125258	9.81296e-06	0.00120832	22.185
ebi-a-GCST90017053	rs7120052	A	C	0.1759	0.0624796	0.0135523	1.96897e-06	0.00113175	20.7776
ebi-a-GCST90017053	rs7155595	C	A	0.3091	0.0569929	0.0116986	1.14932e-06	0.00138735	25.4765
ebi-a-GCST90017053	rs7249614	G	A	0.6153	0.0492778	0.0110807	9.07382e-06	0.00114959	21.1054
ebi-a-GCST90017053	rs72874194	G	C	0.0994	-0.0770289	0.016725	3.46665e-06	0.00106232	19.5016
ebi-a-GCST90017053	rs76847269	A	G	0.0567	0.163508	0.0356151	5.1719e-06	0.00285983	52.5941
ebi-a-GCST90017053	rs77564310	A	C	0.1789	-0.0713093	0.0140855	3.28617e-07	0.00149392	27.4366
ebi-a-GCST90017053	rs79016051	C	T	0.0905	-0.0887747	0.0189424	2.33744e-06	0.00129736	23.8218
ebi-a-GCST90017053	rs882348	A	G	0.1064	-0.0799946	0.0178618	5.44854e-06	0.00121685	22.3417
ebi-a-GCST90017054	rs10490280	C	T	0.2177	-0.0672094	0.0143309	4.15547e-06	0.00153859	28.2581
ebi-a-GCST90017054	rs11243416	T	C	0.1014	-0.0925653	0.0191203	1.66882e-06	0.00156146	28.6788
ebi-a-GCST90017054	rs11613919	G	T	0.2127	0.0727604	0.0155716	1.6251e-06	0.00177308	32.5725
ebi-a-GCST90017054	rs139730	G	C	0.2863	-0.0577655	0.0130645	9.7212e-06	0.00136365	25.0408
ebi-a-GCST90017054	rs16959793	A	C	0.2803	-0.062527	0.0131259	2.21707e-06	0.00157739	28.9719
ebi-a-GCST90017054	rs2523124	C	T	0.6024	0.0546625	0.0120823	5.78376e-06	0.00143133	26.2854
ebi-a-GCST90017054	rs3013089	G	A	0.3847	-0.0551473	0.0120346	4.38137e-06	0.00143975	26.4402
ebi-a-GCST90017054	rs4452755	A	C	0.3052	-0.0634463	0.0134741	3.29337e-06	0.00170721	31.3604
ebi-a-GCST90017054	rs4532474	G	A	0.1491	0.0769231	0.017045	4.82125e-06	0.00150141	27.5743
ebi-a-GCST90017054	rs4629039	A	T	0.66	-0.0553742	0.0122659	6.5435e-06	0.00137616	25.2707
ebi-a-GCST90017054	rs646327	G	A	0.4682	0.0586696	0.0118369	7.83177e-07	0.0017141	31.4871
ebi-a-GCST90017054	rs6759615	A	G	0.0696	0.102523	0.0200204	7.86231e-07	0.00136129	24.9974
ebi-a-GCST90017054	rs73165080	T	A	0.0547	0.117283	0.025971	7.21157e-06	0.00142252	26.1233
ebi-a-GCST90017054	rs73341549	T	C	0.0507	-0.169857	0.0318768	1.50952e-07	0.00277721	51.0703
ebi-a-GCST90017054	rs78720113	A	G	0.0696	-0.115348	0.0249601	7.59259e-06	0.00172317	31.6541
ebi-a-GCST90017055	rs10976229	T	G	0.1412	0.095976	0.0214554	7.04482e-06	0.00223399	41.0587
ebi-a-GCST90017055	rs11961899	G	A	0.2714	-0.0707825	0.0161381	9.18015e-06	0.00198144	36.4078
ebi-a-GCST90017055	rs12125734	G	T	0.0865	0.133972	0.0257416	2.09426e-07	0.0028365	52.1637
ebi-a-GCST90017055	rs2248146	T	C	0.3221	0.0689452	0.0153649	8.19993e-06	0.00207584	38.146
ebi-a-GCST90017055	rs3800154	A	C	0.2207	-0.0797959	0.0177639	6.11575e-06	0.00219027	40.2534
ebi-a-GCST90017055	rs511258	G	A	0.2634	-0.0757474	0.0162475	4.52054e-06	0.00222645	40.9197
ebi-a-GCST90017055	rs550351	A	C	0.4404	0.078587	0.018003	9.43127e-06	0.00304408	55.9928
ebi-a-GCST90017055	rs6769553	A	G	0.2843	0.0849743	0.0157451	7.91061e-08	0.00293841	54.0434
ebi-a-GCST90017055	rs7123615	C	G	0.169	-0.0786157	0.0179592	7.09186e-06	0.00173595	31.8891
ebi-a-GCST90017055	rs7569771	A	G	0.2167	-0.075914	0.0170308	8.1197e-06	0.00195641	35.947
ebi-a-GCST90017055	rs872501	G	A	0.1272	0.116125	0.025946	5.80805e-06	0.00299422	55.0729
ebi-a-GCST90017055	rs9818949	T	G	0.7813	-0.0859927	0.0188671	5.38828e-06	0.00252708	46.4591
ebi-a-GCST90017056	rs10873449	C	T	0.831	-0.0654843	0.0143973	4.11169e-06	0.00120446	22.114
ebi-a-GCST90017056	rs10937802	A	G	0.9026	-0.0755811	0.0168226	8.17354e-06	0.00100441	18.4374
ebi-a-GCST90017056	rs10950694	C	T	0.5765	-0.0577628	0.011412	4.29804e-07	0.00162922	29.9254
ebi-a-GCST90017056	rs114279581	A	G	0.0477	-0.146604	0.0316034	3.21855e-06	0.0019526	35.8769
ebi-a-GCST90017056	rs12288512	A	G	0.1799	0.066635	0.0144356	3.10277e-06	0.00131019	24.0577
ebi-a-GCST90017056	rs12458218	T	C	0.1769	0.0677322	0.0144525	2.41024e-06	0.00133598	24.532
ebi-a-GCST90017056	rs2893871	G	A	0.1521	-0.073644	0.015548	3.53843e-06	0.00139887	25.6885
ebi-a-GCST90017056	rs34781347	G	A	0.0596	0.188685	0.0386484	6.04728e-07	0.00399083	73.4771
ebi-a-GCST90017056	rs35166120	G	C	0.8151	0.0686153	0.0146252	3.75405e-06	0.00141912	26.0608
ebi-a-GCST90017056	rs394449	A	T	0.1789	0.0692909	0.0148712	2.59896e-06	0.00141055	25.9032
ebi-a-GCST90017056	rs55793120	T	C	0.0507	0.121548	0.0279546	7.37038e-06	0.00142212	26.116
ebi-a-GCST90017056	rs60081663	C	G	0.0527	0.158082	0.0319586	9.28111e-07	0.00249513	45.8701
ebi-a-GCST90017056	rs72776570	C	A	0.0825	0.087067	0.0197179	5.3571e-06	0.00114762	21.0692
ebi-a-GCST90017056	rs7449320	C	A	0.2207	0.0599163	0.0130836	4.80773e-06	0.00123489	22.6733
ebi-a-GCST90017056	rs7555878	G	A	0.7197	-0.0586677	0.0125277	2.81022e-06	0.00138868	25.5011
ebi-a-GCST90017056	rs7586445	G	A	0.1262	0.0782349	0.0176458	8.81455e-06	0.0013499	24.788
ebi-a-GCST90017056	rs898577	C	T	0.9453	0.123012	0.0286671	7.46311e-06	0.00156488	28.7418
ebi-a-GCST90017057	rs12508214	C	T	0.3509	-0.0774649	0.0168937	4.75488e-06	0.0027336	50.2662
ebi-a-GCST90017057	rs138460696	A	G	0.1064	0.139274	0.0315794	9.80844e-06	0.00368854	67.8909
ebi-a-GCST90017057	rs1550196	A	G	0.8827	-0.130842	0.0262478	1.13287e-06	0.00354516	65.2424
ebi-a-GCST90017057	rs2058609	G	A	0.6859	-0.0816464	0.017472	3.12486e-06	0.00287232	52.8243
ebi-a-GCST90017057	rs2192926	A	G	0.2366	-0.089048	0.0192989	4.87742e-06	0.00286448	52.6797
ebi-a-GCST90017057	rs4079028	C	T	0.1938	0.0915623	0.019936	3.28246e-06	0.00261975	48.1672
ebi-a-GCST90017057	rs4708333	T	G	0.3022	-0.084033	0.0174757	1.56246e-06	0.00297821	54.7775
ebi-a-GCST90017057	rs61779334	G	C	0.1044	-0.138137	0.0292072	1.94241e-06	0.00356833	65.6703
ebi-a-GCST90017057	rs6952765	G	A	0.4612	0.0732099	0.0166777	8.13055e-06	0.00266371	48.9775
ebi-a-GCST90017057	rs758191	T	G	0.0636	0.17702	0.0375113	9.0099e-06	0.00373244	68.702
ebi-a-GCST90017057	rs78410648	A	G	0.0974	0.120989	0.0277317	9.67208e-06	0.00257381	47.3203
ebi-a-GCST90017057	rs8009993	G	C	0.1292	-0.135936	0.0244857	4.42181e-08	0.00415796	76.567
ebi-a-GCST90017057	rs9558661	T	C	0.1869	-0.0897823	0.0200739	7.00842e-06	0.00244999	45.0383
ebi-a-GCST90017058	rs12597105	A	G	0.7227	-0.0670855	0.0144415	4.87304e-06	0.00180383	33.1384
ebi-a-GCST90017058	rs2820282	C	A	0.5477	0.0592304	0.0125917	2.85384e-06	0.00173816	31.9298
ebi-a-GCST90017058	rs35506912	G	C	0.2495	-0.0693743	0.0147926	3.20915e-06	0.00180239	33.1119
ebi-a-GCST90017058	rs682403	A	G	0.4761	-0.0588161	0.0124671	2.36537e-06	0.00172571	31.7009
ebi-a-GCST90017058	rs6958419	C	T	0.4891	-0.0585718	0.0124994	2.84165e-06	0.00171451	31.4947
ebi-a-GCST90017058	rs73218807	G	A	0.0577	-0.166211	0.0367938	6.43028e-06	0.0030041	55.2552
ebi-a-GCST90017058	rs7441445	T	C	0.5646	0.05695	0.0126502	6.8019e-06	0.00159458	29.2881
ebi-a-GCST90017058	rs7935775	T	A	0.6998	0.0631351	0.0137953	4.99425e-06	0.00167477	30.7635
ebi-a-GCST90017059	rs10274562	C	T	0.3519	0.110917	0.0244556	6.49606e-06	0.00561161	103.486
ebi-a-GCST90017059	rs12636310	G	A	0.2177	0.132725	0.0282037	2.81235e-06	0.00600022	110.696
ebi-a-GCST90017059	rs12724320	C	T	0.2753	-0.120881	0.0249229	1.51985e-06	0.00583056	107.548
ebi-a-GCST90017059	rs1416041	A	C	0.1342	-0.182339	0.0339898	7.04417e-08	0.00772608	142.784
ebi-a-GCST90017059	rs2729556	T	C	0.501	0.109097	0.0233699	3.18676e-06	0.00595105	109.784
ebi-a-GCST90017059	rs4490371	T	C	0.331	-0.111816	0.0248963	7.74622e-06	0.00553722	102.107
ebi-a-GCST90017059	rs79113084	C	T	0.1551	-0.152166	0.0317519	2.06125e-06	0.00606851	111.964
ebi-a-GCST90017059	rs9729514	G	A	0.8976	-0.184934	0.0394616	2.36772e-06	0.00628704	116.021
ebi-a-GCST90017060	rs11581881	C	T	0.1809	0.0661211	0.0144736	4.72585e-06	0.00129564	23.7903
ebi-a-GCST90017060	rs12189346	G	A	0.163	0.0684961	0.014558	1.67954e-06	0.00128019	23.5062
ebi-a-GCST90017060	rs12336782	T	C	0.0815	-0.0856047	0.0189311	8.603e-06	0.00109714	20.1414
ebi-a-GCST90017060	rs12485353	G	A	0.1789	-0.0607903	0.0130847	4.19382e-06	0.00108569	19.931
ebi-a-GCST90017060	rs12781711	C	T	0.3131	-0.0656129	0.0117477	2.553e-08	0.00185176	34.0206
ebi-a-GCST90017060	rs16918863	A	C	0.0606	0.111491	0.0240157	4.15499e-06	0.00141525	25.9896
ebi-a-GCST90017060	rs1729063	C	G	0.672	0.0533411	0.0120757	9.63585e-06	0.00125429	23.03
ebi-a-GCST90017060	rs2730183	G	A	0.4642	-0.0488692	0.0109907	8.43782e-06	0.00118798	21.811
ebi-a-GCST90017060	rs4385846	T	G	0.7932	-0.0598404	0.0131807	6.46205e-06	0.00117477	21.5682
ebi-a-GCST90017060	rs75088940	T	C	0.0934	-0.0942968	0.0200712	2.55399e-06	0.00150587	27.6562
ebi-a-GCST90017060	rs76973485	G	T	0.0368	0.194976	0.0418213	3.34981e-06	0.00269499	49.5542
ebi-a-GCST90017060	rs9313055	T	C	0.0686	0.105087	0.023446	9.54707e-06	0.0014112	25.9151
ebi-a-GCST90017060	rs9565219	T	A	0.337	-0.0524592	0.0117701	8.72529e-06	0.00122975	22.5789
ebi-a-GCST90017061	rs10495392	T	C	0.8807	0.082486	0.0187194	9.96323e-06	0.00142975	26.2562
ebi-a-GCST90017061	rs10791168	G	A	0.8161	0.0664624	0.0150069	9.7618e-06	0.00132589	24.3464
ebi-a-GCST90017061	rs10941294	C	T	0.0686	-0.122057	0.0260017	2.39701e-06	0.00190378	34.978
ebi-a-GCST90017061	rs115777838	T	C	0.0537	-0.18835	0.0386643	4.62328e-07	0.00360549	66.3567
ebi-a-GCST90017061	rs12638134	T	G	0.3897	0.0582548	0.0119657	1.21143e-06	0.00161424	29.6497
ebi-a-GCST90017061	rs17296933	C	G	0.1272	-0.0829544	0.0185058	7.33719e-06	0.00152796	28.0625
ebi-a-GCST90017061	rs34402072	C	T	0.1918	-0.0688023	0.0156083	9.80438e-06	0.00146759	26.9521
ebi-a-GCST90017061	rs439810	C	G	0.7028	0.0577127	0.0126675	7.0419e-06	0.0013914	25.5511
ebi-a-GCST90017061	rs56105232	G	A	0.0726	0.139276	0.0299132	2.9128e-06	0.00261208	48.0257
ebi-a-GCST90017061	rs61898819	A	T	0.2107	0.0607865	0.0138761	9.91791e-06	0.001229	22.5651
ebi-a-GCST90017061	rs62478832	T	A	0.2883	-0.058129	0.012903	6.04422e-06	0.00138662	25.4631
ebi-a-GCST90017061	rs72809222	T	C	0.2515	0.0671775	0.0139838	2.4119e-06	0.00169906	31.2103
ebi-a-GCST90017061	rs74060145	C	G	0.0646	-0.115767	0.0254199	8.70502e-06	0.00161968	29.7499
ebi-a-GCST90017061	rs79640386	T	A	0.0646	-0.110863	0.0248098	8.73756e-06	0.00148536	27.2791
ebi-a-GCST90017061	rs853612	A	G	0.4026	-0.0528257	0.0119367	9.75461e-06	0.00134233	24.6487
ebi-a-GCST90017061	rs995642	C	T	0.326	0.060048	0.0126417	1.90222e-06	0.00158455	29.1035
ebi-a-GCST90017062	rs10167839	A	G	0.3439	0.0519509	0.0116306	8.09245e-06	0.00121792	22.3614
ebi-a-GCST90017062	rs10995816	C	G	0.1123	-0.0762002	0.0174689	8.38262e-06	0.00115768	21.2541
ebi-a-GCST90017062	rs11783695	G	T	0.1511	-0.0734114	0.0161398	4.72683e-06	0.00138254	25.3881
ebi-a-GCST90017062	rs17781867	C	T	0.0924	0.0999271	0.0211728	1.96336e-06	0.0016748	30.764
ebi-a-GCST90017062	rs3000856	A	T	0.8658	0.0709997	0.0162766	9.27662e-06	0.00117142	21.5067
ebi-a-GCST90017062	rs3819978	C	T	0.0586	-0.11504	0.0260137	8.74138e-06	0.00146016	26.8155
ebi-a-GCST90017062	rs4849717	T	A	0.0527	0.132764	0.0299816	8.82612e-06	0.0017599	32.33
ebi-a-GCST90017062	rs6105066	T	C	0.2495	-0.0607052	0.013425	5.05918e-06	0.00138008	25.3428
ebi-a-GCST90017062	rs6493760	T	C	0.6034	-0.0535262	0.0115885	3.38361e-06	0.00137126	25.1808
ebi-a-GCST90017062	rs7117576	A	G	0.0885	0.0829505	0.0170891	6.47978e-07	0.00111011	20.3799
ebi-a-GCST90017062	rs7583465	C	T	0.3767	0.0527654	0.0112619	2.55611e-06	0.00130744	24.0072
ebi-a-GCST90017062	rs78572139	G	A	0.0706	0.125038	0.0279411	5.23106e-06	0.00205174	37.7021
ebi-a-GCST90017062	rs78613526	G	A	0.0427	0.167497	0.0367639	5.11423e-06	0.00229361	42.157
ebi-a-GCST90017063	rs12406309	A	C	0.1909	-0.063193	0.0142275	9.78949e-06	0.0012336	22.6498
ebi-a-GCST90017063	rs12986628	T	C	0.7873	-0.0665937	0.0140168	2.142e-06	0.00148527	27.2773
ebi-a-GCST90017063	rs1819812	G	T	0.1163	0.0842356	0.0184893	5.28433e-06	0.0014585	26.785
ebi-a-GCST90017063	rs2368224	T	G	0.0477	0.199648	0.0438453	3.62928e-06	0.0036212	66.6468
ebi-a-GCST90017063	rs2846589	T	G	0.5457	-0.0522093	0.0116382	7.58892e-06	0.00135152	24.8177
ebi-a-GCST90017063	rs2997412	G	A	0.7197	0.0568439	0.0122325	4.22114e-06	0.00130368	23.9382
ebi-a-GCST90017063	rs4400279	A	G	0.3638	0.0546114	0.0120077	5.79923e-06	0.00138055	25.3516
ebi-a-GCST90017063	rs4799823	C	T	0.1392	0.0837001	0.0182263	5.40132e-06	0.00167889	30.8393
ebi-a-GCST90017063	rs55707116	C	A	0.1024	0.0865522	0.0189141	8.0059e-06	0.00137711	25.2883
ebi-a-GCST90017063	rs58681734	A	G	0.1511	0.0723875	0.0160787	4.18177e-06	0.00134424	24.6839
ebi-a-GCST90017063	rs61791565	T	C	0.3688	-0.0523503	0.0117119	6.78938e-06	0.00127593	23.4279
ebi-a-GCST90017063	rs75140805	T	G	0.1581	0.0836825	0.0176445	3.95294e-06	0.0018642	34.2495
ebi-a-GCST90017063	rs7635831	G	A	0.2932	0.0618344	0.0129031	1.98052e-06	0.00158471	29.1066
ebi-a-GCST90017063	rs7693984	G	A	0.0825	-0.102822	0.0235087	9.42128e-06	0.00160052	29.3975
ebi-a-GCST90017063	rs78120384	A	G	0.0726	-0.192815	0.0392045	3.31184e-07	0.00500628	92.2671
ebi-a-GCST90017064	rs10931481	A	G	0.6889	-0.0610096	0.0130484	3.38213e-06	0.00159545	29.3041
ebi-a-GCST90017064	rs12079579	A	G	0.0726	0.0955324	0.0213436	5.03721e-06	0.00122895	22.5643
ebi-a-GCST90017064	rs12539819	C	T	0.0954	0.110654	0.0240684	4.49376e-06	0.00211334	38.8365
ebi-a-GCST90017064	rs13188803	T	A	0.1879	0.0709419	0.0156855	7.27562e-06	0.00153593	28.2092
ebi-a-GCST90017064	rs1391597	C	T	0.3807	0.0590284	0.0124874	1.85964e-06	0.00164299	30.1788
ebi-a-GCST90017064	rs2047242	A	G	0.2972	-0.067603	0.0133738	2.46371e-07	0.00190916	35.0772
ebi-a-GCST90017064	rs2166943	C	A	0.5616	-0.0566974	0.0123497	5.27716e-06	0.0015829	29.0733
ebi-a-GCST90017064	rs289410	A	G	0.7316	0.0654926	0.0139101	2.27463e-06	0.0016845	30.9425
ebi-a-GCST90017064	rs431418	G	A	0.8807	0.094737	0.0210157	5.53669e-06	0.00188598	34.6505
ebi-a-GCST90017064	rs71386687	T	G	0.0596	0.121037	0.02386	2.90764e-07	0.0016422	30.1641
ebi-a-GCST90017064	rs73802842	C	A	0.1431	0.0736808	0.0169665	7.48032e-06	0.0013314	24.4478
ebi-a-GCST90017064	rs9870933	G	A	0.5915	-0.0621643	0.0126072	8.49122e-07	0.00186749	34.3102
ebi-a-GCST90017065	rs11597105	A	G	0.1123	0.114673	0.0250653	6.94864e-06	0.00262179	48.2048
ebi-a-GCST90017065	rs11864644	T	C	0.0706	-0.139804	0.0318253	5.00876e-06	0.00256494	47.1568
ebi-a-GCST90017065	rs12136548	C	T	0.2913	0.0901946	0.0196476	3.09628e-06	0.00335888	61.8027
ebi-a-GCST90017065	rs12989336	G	A	0.3052	-0.0846861	0.0187936	7.11803e-06	0.00304158	55.9466
ebi-a-GCST90017065	rs13163520	G	A	0.1809	-0.127377	0.0233883	5.61009e-08	0.00480826	88.5998
ebi-a-GCST90017065	rs2909242	A	C	0.6143	0.0909965	0.018351	7.40952e-07	0.00392382	72.2385
ebi-a-GCST90017065	rs3124783	G	A	0.8797	0.11599	0.0249099	2.6652e-06	0.00284755	52.3675
ebi-a-GCST90017065	rs4388134	T	C	0.7545	0.0904997	0.0203544	9.11633e-06	0.00303414	55.8093
ebi-a-GCST90017065	rs62167033	T	C	0.0706	0.185289	0.0396295	3.49526e-06	0.00450543	82.9946
ebi-a-GCST90017065	rs78399089	T	C	0.0825	0.144445	0.0326618	6.62995e-06	0.0031586	58.106
ebi-a-GCST90017065	rs934940	A	C	0.1849	-0.105045	0.0229588	2.73703e-06	0.00332605	61.1966
ebi-a-GCST90017066	rs10904297	A	G	0.0298	-0.167804	0.0389812	2.68714e-06	0.00162822	29.9069
ebi-a-GCST90017066	rs10967781	C	A	0.3181	0.0507994	0.0113322	8.36874e-06	0.00111952	20.5528
ebi-a-GCST90017066	rs12434631	A	G	0.1402	0.074697	0.0153401	2.77249e-06	0.00134518	24.7012
ebi-a-GCST90017066	rs13154778	T	A	0.1859	0.0563358	0.0129526	7.15748e-06	0.00096063	17.633
ebi-a-GCST90017066	rs1475330	C	T	0.6988	-0.0523492	0.01182	8.1343e-06	0.00115361	21.1793
ebi-a-GCST90017066	rs1972694	T	A	0.1839	-0.0614094	0.0137321	8.92833e-06	0.00113194	20.7811
ebi-a-GCST90017066	rs35866622	T	C	0.4404	-0.0612024	0.0109421	2.21335e-08	0.00184626	33.9193
ebi-a-GCST90017066	rs4073731	T	C	0.1759	0.0651948	0.0142221	4.05247e-06	0.00123226	22.625
ebi-a-GCST90017066	rs73130967	A	T	0.1123	0.0770375	0.0168264	3.7074e-06	0.00118326	21.7243
ebi-a-GCST90017066	rs77034621	T	G	0.0527	-0.151553	0.0335878	6.06876e-06	0.00229328	42.1508
ebi-a-GCST90017066	rs773123	T	A	0.1123	0.0824005	0.0173862	1.58957e-06	0.00135374	24.8586
ebi-a-GCST90017067	rs113379006	T	C	0.168	-0.162759	0.0357025	7.20775e-06	0.00740547	136.815
ebi-a-GCST90017067	rs13417181	T	C	0.2157	0.166509	0.0337521	7.61746e-07	0.00938075	173.653
ebi-a-GCST90017067	rs2016057	C	A	0.6093	0.125878	0.0256153	1.02698e-06	0.00754404	139.394
ebi-a-GCST90017067	rs2187447	A	C	0.0606	0.243457	0.0527695	3.97805e-06	0.00674835	124.592
ebi-a-GCST90017067	rs2371572	A	C	0.5487	0.127349	0.0250862	4.46355e-07	0.00803196	148.483
ebi-a-GCST90017067	rs41816	A	G	0.2515	0.132201	0.0291087	8.39363e-06	0.00658005	121.464
ebi-a-GCST90017067	rs4600608	G	A	0.7614	0.137152	0.0301702	4.94846e-06	0.00683467	126.197
ebi-a-GCST90017067	rs553697	C	T	0.838	0.153767	0.0339099	6.12774e-06	0.00641971	118.485
ebi-a-GCST90017067	rs56203279	T	C	0.33	-0.124045	0.0269115	3.71997e-06	0.0068042	125.63
ebi-a-GCST90017067	rs72553859	G	C	0.175	-0.150458	0.0332626	5.37688e-06	0.00653661	120.657
ebi-a-GCST90017068	rs10036909	C	T	0.0696	0.185519	0.0400881	8.05434e-06	0.00445744	82.1066
ebi-a-GCST90017068	rs11787826	C	A	0.4284	0.081327	0.0171154	2.63463e-06	0.00323923	59.594
ebi-a-GCST90017068	rs1990708	A	C	0.1262	-0.109619	0.0247785	8.90574e-06	0.00265017	48.7279
ebi-a-GCST90017068	rs2017373	C	T	0.3738	0.0782258	0.0176841	9.50298e-06	0.00286472	52.6842
ebi-a-GCST90017068	rs7225245	A	G	0.5417	-0.079173	0.0170421	4.18013e-06	0.00311238	57.2531
ebi-a-GCST90017068	rs72887800	T	A	0.3777	-0.0822462	0.0175721	2.41535e-06	0.00317986	58.4984
ebi-a-GCST90017069	rs10409783	G	A	0.7167	-0.0950828	0.0211239	7.69591e-06	0.00367128	67.5721
ebi-a-GCST90017069	rs112764253	T	A	0.0408	0.194714	0.0411598	3.39571e-06	0.00296752	54.5804
ebi-a-GCST90017069	rs12440440	A	G	0.3091	0.0901934	0.0190582	2.62869e-06	0.00347451	63.9377
ebi-a-GCST90017069	rs13339230	C	G	0.0885	0.147055	0.0330635	7.42027e-06	0.00348891	64.2036
ebi-a-GCST90017069	rs16894137	C	T	0.1431	-0.122792	0.0263047	2.71181e-06	0.00369777	68.0614
ebi-a-GCST90017069	rs35156985	T	C	0.0636	-0.155709	0.0348085	8.05954e-06	0.00288786	53.1109
ebi-a-GCST90017069	rs4492265	G	A	0.6899	0.0905757	0.0191658	2.40924e-06	0.00351028	64.5982
ebi-a-GCST90017069	rs58767323	G	C	0.1899	-0.102833	0.0227077	4.59992e-06	0.00325356	59.8585
ebi-a-GCST90017069	rs8901	C	T	0.3708	0.0934594	0.0186813	6.07002e-07	0.00407572	75.0464
ebi-a-GCST90017070	rs10028567	C	T	0.0815	-0.0921167	0.0191881	7.30348e-06	0.00127041	23.3264
ebi-a-GCST90017070	rs10448310	A	G	0.4304	-0.0517935	0.0111324	3.30704e-06	0.00131529	24.1516
ebi-a-GCST90017070	rs11110281	T	C	0.0676	-0.137519	0.0227398	2.58315e-09	0.00238399	43.8221
ebi-a-GCST90017070	rs11720390	G	A	0.0746	0.107024	0.0228121	3.59484e-06	0.00158147	29.0469
ebi-a-GCST90017070	rs11764382	A	G	0.1909	-0.0695345	0.0143671	1.28632e-06	0.00149362	27.4309
ebi-a-GCST90017070	rs17708276	A	G	0.1282	-0.0793955	0.0170628	3.04096e-06	0.00140905	25.8756
ebi-a-GCST90017070	rs1918540	A	G	0.7475	-0.059639	0.0128148	2.44068e-06	0.00134265	24.6546
ebi-a-GCST90017070	rs2370083	G	T	0.0885	-0.0816836	0.0185851	9.75237e-06	0.00107646	19.7615
ebi-a-GCST90017070	rs395407	C	G	0.8579	0.0792781	0.0173697	4.36506e-06	0.00153238	28.144
ebi-a-GCST90017070	rs57646748	G	A	0.0676	-0.0907696	0.0200344	5.47545e-06	0.00103863	19.0662
ebi-a-GCST90017070	rs6563952	C	G	0.9076	-0.0827344	0.0180035	5.8213e-06	0.00114807	21.0775
ebi-a-GCST90017070	rs6806351	T	C	0.2087	-0.0633829	0.0136647	4.93867e-06	0.0013269	24.365
ebi-a-GCST90017070	rs71481756	T	G	0.0994	0.0931048	0.0207949	6.51478e-06	0.001552	28.5049
ebi-a-GCST90017070	rs7916711	A	G	0.0646	0.102891	0.0217362	2.717e-06	0.00127942	23.4921
ebi-a-GCST90017071	rs10065321	T	C	0.3678	-0.0512828	0.0108105	2.10155e-06	0.00122304	22.4555
ebi-a-GCST90017071	rs10497836	T	C	0.7197	0.0524065	0.0118697	8.37954e-06	0.00110809	20.3427
ebi-a-GCST90017071	rs1667315	G	A	0.4374	0.0485017	0.0107452	6.7214e-06	0.00115777	21.2558
ebi-a-GCST90017071	rs16962433	A	T	0.1083	0.0855999	0.0189213	7.6454e-06	0.00141522	25.9891
ebi-a-GCST90017071	rs2114677	C	T	0.0557	-0.104176	0.0230829	2.71725e-06	0.00114164	20.9594
ebi-a-GCST90017071	rs2171249	C	T	0.0736	0.106744	0.0233213	4.50557e-06	0.00155379	28.5378
ebi-a-GCST90017071	rs3761728	G	T	0.7575	0.0543458	0.0118866	3.8675e-06	0.00108507	19.9196
ebi-a-GCST90017071	rs4347804	G	A	0.9583	-0.166063	0.0357483	2.18404e-06	0.00220401	40.5064
ebi-a-GCST90017071	rs6555306	C	T	0.8777	0.0740777	0.0155463	2.80666e-06	0.00117809	21.6292
ebi-a-GCST90017071	rs75158211	T	C	0.1113	-0.072343	0.015933	7.5216e-06	0.00103532	19.0053
ebi-a-GCST90017071	rs76528319	G	T	0.0398	-0.143279	0.0310662	7.41396e-06	0.00156906	28.8187
ebi-a-GCST90017071	rs76664262	T	A	0.0934	0.0834078	0.0185357	4.87349e-06	0.00117816	21.6307
ebi-a-GCST90017072	rs1145877	G	A	0.841	0.073548	0.0162413	7.19946e-06	0.00144665	26.5672
ebi-a-GCST90017072	rs11591622	T	G	0.2157	-0.0688382	0.0151375	6.4986e-06	0.00160332	29.449
ebi-a-GCST90017072	rs13173038	A	G	0.2207	-0.0718076	0.0151627	2.72986e-06	0.00177369	32.5837
ebi-a-GCST90017072	rs143438747	T	C	0.0547	-0.145793	0.0306867	3.2802e-06	0.00219817	40.3988
ebi-a-GCST90017072	rs2050185	A	G	0.6223	-0.0575138	0.0128766	7.96948e-06	0.00155497	28.5594
ebi-a-GCST90017072	rs2321387	G	A	0.5298	-0.0592876	0.0124509	1.86518e-06	0.00175127	32.1711
ebi-a-GCST90017072	rs2613606	T	C	0.6064	0.0556794	0.0124117	7.20228e-06	0.0014799	27.1787
ebi-a-GCST90017072	rs607327	T	C	0.6233	-0.0578334	0.0129053	6.63056e-06	0.00157065	28.8479
ebi-a-GCST90017072	rs62501473	G	A	0.2286	0.0694233	0.0149416	5.51849e-06	0.00169979	31.2239
ebi-a-GCST90017072	rs7499539	A	G	0.3231	0.0617478	0.0130998	2.35771e-06	0.00166776	30.6345
ebi-a-GCST90017072	rs7638039	T	C	0.2326	0.0645624	0.0143887	8.66403e-06	0.00148806	27.3287
ebi-a-GCST90017072	rs9350083	T	G	0.2992	-0.0593069	0.0133929	8.22773e-06	0.00147501	27.0888
ebi-a-GCST90017073	rs1883097	C	T	0.0557	0.226399	0.0454642	4.15786e-07	0.00539193	99.4132
ebi-a-GCST90017073	rs2569953	C	A	0.5805	0.0775591	0.0174641	8.95014e-06	0.00292974	53.8835
ebi-a-GCST90017073	rs2872237	A	C	0.5656	0.0814505	0.0175943	3.97137e-06	0.00325999	59.9773
ebi-a-GCST90017073	rs58405430	G	T	0.1153	0.134617	0.0301177	7.93707e-06	0.00369705	68.0481
ebi-a-GCST90017073	rs7184125	T	C	0.2326	0.091256	0.0205493	8.48106e-06	0.00297293	54.6801
ebi-a-GCST90017074	rs11054680	T	C	0.0964	-0.104751	0.0226997	2.30978e-06	0.00191161	35.1223
ebi-a-GCST90017074	rs11649454	G	C	0.1392	0.0950891	0.0203433	3.26625e-06	0.00216687	39.8224
ebi-a-GCST90017074	rs11666533	C	T	0.0795	-0.111689	0.0248436	7.37106e-06	0.00182575	33.5419
ebi-a-GCST90017074	rs149744580	A	G	0.0527	0.169883	0.0315478	7.00971e-08	0.00288156	52.9948
ebi-a-GCST90017074	rs2834977	T	C	0.173	-0.0959995	0.0208261	3.95585e-06	0.00263706	48.4862
ebi-a-GCST90017074	rs2952020	A	G	0.7773	0.0759019	0.0165764	5.63313e-06	0.00199455	36.6491
ebi-a-GCST90017074	rs3734633	G	A	0.0974	-0.120957	0.02683	5.31912e-06	0.00257245	47.2952
ebi-a-GCST90017074	rs4247078	G	C	0.662	-0.0710377	0.0155221	5.46072e-06	0.0022583	41.5065
ebi-a-GCST90017074	rs4869133	G	A	0.0885	0.131186	0.027197	2.5537e-06	0.00277655	51.0581
ebi-a-GCST90017074	rs55756211	T	C	0.1163	-0.115115	0.0240708	2.8053e-06	0.00272382	50.0858
[truncated: 566 more rows]
