# Supplementary material for: Causal relationship between gut microbiota and male erectile dysfunction: a Mendelian randomization analysis
Source: Front Microbiol. 2024 Aug 29;15:1367740. doi: 10.3389/fmicb.2024.1367740 (PMC11390668; doi:10.3389/fmicb.2024.1367740)
Supplement: Supplementary file 3 [file Table_3.xlsx]

## Sheet: Sheet1
MR analysis results
exposure	method	nsnp	b	se	pval	or	or_lci95	or_uci95	trait
ebi-a-GCST90016908	Inverse variance weighted	18	0.0616809	0.0841282	0.46345	1.06362	0.901937	1.25429	Gut microbiota abundance (class Actinobacteria id.419)
ebi-a-GCST90016908	MR Egger	18	0.0479613	0.257072	0.854345	1.04913	0.633877	1.73641	Gut microbiota abundance (class Actinobacteria id.419)
ebi-a-GCST90016908	Simple mode	18	0.178505	0.212689	0.412961	1.19543	0.787915	1.81371	Gut microbiota abundance (class Actinobacteria id.419)
ebi-a-GCST90016908	Weighted median	18	0.135664	0.117466	0.248122	1.1453	0.909765	1.44181	Gut microbiota abundance (class Actinobacteria id.419)
ebi-a-GCST90016908	Weighted mode	18	0.143292	0.167315	0.403675	1.15407	0.8314	1.60196	Gut microbiota abundance (class Actinobacteria id.419)
ebi-a-GCST90016909	Inverse variance weighted	9	-0.0263991	0.0967796	0.785026	0.973946	0.805665	1.17738	Gut microbiota abundance (class Alphaproteobacteria id.2379)
ebi-a-GCST90016909	MR Egger	9	0.0851933	0.396853	0.836143	1.08893	0.500254	2.37032	Gut microbiota abundance (class Alphaproteobacteria id.2379)
ebi-a-GCST90016909	Simple mode	9	-0.0981354	0.19987	0.636614	0.906526	0.612699	1.34126	Gut microbiota abundance (class Alphaproteobacteria id.2379)
ebi-a-GCST90016909	Weighted median	9	-0.0936333	0.121449	0.440725	0.910617	0.717722	1.15535	Gut microbiota abundance (class Alphaproteobacteria id.2379)
ebi-a-GCST90016909	Weighted mode	9	-0.0981354	0.192948	0.624751	0.906526	0.621069	1.32319	Gut microbiota abundance (class Alphaproteobacteria id.2379)
ebi-a-GCST90016910	Inverse variance weighted	22	0.0603857	0.0755142	0.423908	1.06225	0.916107	1.2317	Gut microbiota abundance (class Bacilli id.1673)
ebi-a-GCST90016910	MR Egger	22	-0.0457254	0.194025	0.816087	0.955304	0.653107	1.39733	Gut microbiota abundance (class Bacilli id.1673)
ebi-a-GCST90016910	Simple mode	22	0.204035	0.193718	0.304193	1.22634	0.838909	1.7927	Gut microbiota abundance (class Bacilli id.1673)
ebi-a-GCST90016910	Weighted median	22	-0.000101487	0.105914	0.999235	0.999899	0.812457	1.23059	Gut microbiota abundance (class Bacilli id.1673)
ebi-a-GCST90016910	Weighted mode	22	0.0561569	0.155763	0.722054	1.05776	0.779471	1.43541	Gut microbiota abundance (class Bacilli id.1673)
ebi-a-GCST90016911	Inverse variance weighted	17	0.0572021	0.0903716	0.526756	1.05887	0.886986	1.26406	Gut microbiota abundance (class Bacteroidia id.912)
ebi-a-GCST90016911	MR Egger	17	0.143345	0.197493	0.479121	1.15413	0.78369	1.69967	Gut microbiota abundance (class Bacteroidia id.912)
ebi-a-GCST90016911	Simple mode	17	-0.0987821	0.207695	0.64078	0.90594	0.602984	1.36111	Gut microbiota abundance (class Bacteroidia id.912)
ebi-a-GCST90016911	Weighted median	17	-0.0422657	0.129545	0.744227	0.958615	0.743658	1.23571	Gut microbiota abundance (class Bacteroidia id.912)
ebi-a-GCST90016911	Weighted mode	17	-0.134184	0.197439	0.506456	0.874429	0.593828	1.28762	Gut microbiota abundance (class Bacteroidia id.912)
ebi-a-GCST90016912	Inverse variance weighted	15	-0.146363	0.102685	0.154051	0.863844	0.706364	1.05643	Gut microbiota abundance (class Betaproteobacteria id.2867)
ebi-a-GCST90016912	MR Egger	15	-0.093254	0.354982	0.796898	0.910962	0.454291	1.8267	Gut microbiota abundance (class Betaproteobacteria id.2867)
ebi-a-GCST90016912	Simple mode	15	-0.302701	0.276804	0.292609	0.73882	0.429456	1.27104	Gut microbiota abundance (class Betaproteobacteria id.2867)
ebi-a-GCST90016912	Weighted median	15	-0.0566568	0.132676	0.669357	0.944918	0.728548	1.22555	Gut microbiota abundance (class Betaproteobacteria id.2867)
ebi-a-GCST90016912	Weighted mode	15	0.0708167	0.254402	0.784801	1.07338	0.651935	1.76728	Gut microbiota abundance (class Betaproteobacteria id.2867)
ebi-a-GCST90016913	Inverse variance weighted	18	-0.0452476	0.0874178	0.604736	0.955761	0.805263	1.13439	Gut microbiota abundance (class Clostridia id.1859)
ebi-a-GCST90016913	MR Egger	18	-0.0727042	0.211753	0.735809	0.929876	0.614012	1.40823	Gut microbiota abundance (class Clostridia id.1859)
ebi-a-GCST90016913	Simple mode	18	-0.174928	0.219285	0.436036	0.839518	0.546224	1.2903	Gut microbiota abundance (class Clostridia id.1859)
ebi-a-GCST90016913	Weighted median	18	-0.097015	0.134333	0.470172	0.907542	0.697462	1.1809	Gut microbiota abundance (class Clostridia id.1859)
ebi-a-GCST90016913	Weighted mode	18	-0.129903	0.165045	0.442072	0.878181	0.63547	1.21359	Gut microbiota abundance (class Clostridia id.1859)
ebi-a-GCST90016914	Inverse variance weighted	16	8.74591e-05	0.0892843	0.999218	1.00009	0.839533	1.19135	Gut microbiota abundance (class Coriobacteriia id.809)
ebi-a-GCST90016914	MR Egger	16	0.210735	0.213644	0.340686	1.23459	0.812201	1.87663	Gut microbiota abundance (class Coriobacteriia id.809)
ebi-a-GCST90016914	Simple mode	16	-0.022928	0.223725	0.919731	0.977333	0.630382	1.51524	Gut microbiota abundance (class Coriobacteriia id.809)
ebi-a-GCST90016914	Weighted median	16	0.0430158	0.12261	0.725713	1.04395	0.820944	1.32755	Gut microbiota abundance (class Coriobacteriia id.809)
ebi-a-GCST90016914	Weighted mode	16	0.208054	0.151041	0.188576	1.23128	0.915773	1.65549	Gut microbiota abundance (class Coriobacteriia id.809)
ebi-a-GCST90016915	Inverse variance weighted	14	0.0248565	0.0995001	0.802731	1.02517	0.843527	1.24592	Gut microbiota abundance (class Deltaproteobacteria id.3087)
ebi-a-GCST90016915	MR Egger	14	-0.00733952	0.292825	0.980415	0.992687	0.559184	1.76226	Gut microbiota abundance (class Deltaproteobacteria id.3087)
ebi-a-GCST90016915	Simple mode	14	0.203863	0.235004	0.401405	1.22613	0.773566	1.94346	Gut microbiota abundance (class Deltaproteobacteria id.3087)
ebi-a-GCST90016915	Weighted median	14	0.12593	0.134779	0.350128	1.1342	0.870892	1.47712	Gut microbiota abundance (class Deltaproteobacteria id.3087)
ebi-a-GCST90016915	Weighted mode	14	0.179111	0.179313	0.336087	1.19615	0.841691	1.69989	Gut microbiota abundance (class Deltaproteobacteria id.3087)
ebi-a-GCST90016916	Inverse variance weighted	13	-0.0354754	0.112178	0.751819	0.965146	0.77465	1.20249	Gut microbiota abundance (class Erysipelotrichia id.2147)
ebi-a-GCST90016916	MR Egger	13	0.29271	0.489246	0.561765	1.34005	0.51365	3.49604	Gut microbiota abundance (class Erysipelotrichia id.2147)
ebi-a-GCST90016916	Simple mode	13	-0.0152576	0.255725	0.953405	0.984858	0.596618	1.62574	Gut microbiota abundance (class Erysipelotrichia id.2147)
ebi-a-GCST90016916	Weighted median	13	0.0489711	0.151184	0.746001	1.05019	0.780867	1.4124	Gut microbiota abundance (class Erysipelotrichia id.2147)
ebi-a-GCST90016916	Weighted mode	13	0.033613	0.249498	0.895064	1.03418	0.634193	1.68645	Gut microbiota abundance (class Erysipelotrichia id.2147)
ebi-a-GCST90016917	Inverse variance weighted	8	-0.15659	0.12707	0.217834	0.855055	0.666546	1.09688	Gut microbiota abundance (class Gammaproteobacteria id.3303)
ebi-a-GCST90016917	MR Egger	8	-0.626095	0.437554	0.202413	0.534676	0.226797	1.2605	Gut microbiota abundance (class Gammaproteobacteria id.3303)
ebi-a-GCST90016917	Simple mode	8	0.0653462	0.276034	0.819643	1.06753	0.621461	1.83377	Gut microbiota abundance (class Gammaproteobacteria id.3303)
ebi-a-GCST90016917	Weighted median	8	-0.0224464	0.15966	0.888195	0.977804	0.715066	1.33708	Gut microbiota abundance (class Gammaproteobacteria id.3303)
ebi-a-GCST90016917	Weighted mode	8	0.0653462	0.307182	0.837602	1.06753	0.584656	1.94921	Gut microbiota abundance (class Gammaproteobacteria id.3303)
ebi-a-GCST90016918	Inverse variance weighted	10	0.0352587	0.0749943	0.638246	1.03589	0.894286	1.19991	Gut microbiota abundance (class Lentisphaeria id.2250)
ebi-a-GCST90016918	MR Egger	10	-0.305022	0.263723	0.280804	0.737107	0.439587	1.23599	Gut microbiota abundance (class Lentisphaeria id.2250)
ebi-a-GCST90016918	Simple mode	10	0.0741509	0.140515	0.610463	1.07697	0.817701	1.41844	Gut microbiota abundance (class Lentisphaeria id.2250)
ebi-a-GCST90016918	Weighted median	10	0.0503827	0.0880485	0.567176	1.05167	0.884978	1.24977	Gut microbiota abundance (class Lentisphaeria id.2250)
ebi-a-GCST90016918	Weighted mode	10	0.0650551	0.129543	0.627592	1.06722	0.827911	1.3757	Gut microbiota abundance (class Lentisphaeria id.2250)
ebi-a-GCST90016919	Inverse variance weighted	12	0.134512	0.0901445	0.135651	1.14398	0.958706	1.36506	Gut microbiota abundance (class Melainabacteria id.1589)
ebi-a-GCST90016919	MR Egger	12	0.179081	0.273797	0.527826	1.19612	0.699379	2.04567	Gut microbiota abundance (class Melainabacteria id.1589)
ebi-a-GCST90016919	Simple mode	12	0.0412488	0.178735	0.821721	1.04211	0.734128	1.4793	Gut microbiota abundance (class Melainabacteria id.1589)
ebi-a-GCST90016919	Weighted median	12	0.0669131	0.10082	0.506891	1.0692	0.877485	1.30281	Gut microbiota abundance (class Melainabacteria id.1589)
ebi-a-GCST90016919	Weighted mode	12	0.0105127	0.159057	0.948489	1.01057	0.739901	1.38025	Gut microbiota abundance (class Melainabacteria id.1589)
ebi-a-GCST90016920	Inverse variance weighted	12	0.0491794	0.0506127	0.33121	1.05041	0.951209	1.15995	Gut microbiota abundance (class Methanobacteria id.119)
ebi-a-GCST90016920	MR Egger	12	0.0315591	0.197177	0.876025	1.03206	0.701238	1.51896	Gut microbiota abundance (class Methanobacteria id.119)
ebi-a-GCST90016920	Simple mode	12	-0.0281408	0.111954	0.80617	0.972252	0.780695	1.21081	Gut microbiota abundance (class Methanobacteria id.119)
ebi-a-GCST90016920	Weighted median	12	0.00314184	0.0663338	0.962223	1.00315	0.880846	1.14243	Gut microbiota abundance (class Methanobacteria id.119)
ebi-a-GCST90016920	Weighted mode	12	-0.0301571	0.104343	0.777941	0.970293	0.790832	1.19048	Gut microbiota abundance (class Methanobacteria id.119)
ebi-a-GCST90016921	Inverse variance weighted	12	-0.0419253	0.0871075	0.6303	0.958941	0.808434	1.13747	Gut microbiota abundance (class Mollicutes id.3920)
ebi-a-GCST90016921	MR Egger	12	-0.140051	0.284514	0.633173	0.869314	0.497729	1.51831	Gut microbiota abundance (class Mollicutes id.3920)
ebi-a-GCST90016921	Simple mode	12	-0.0805723	0.199648	0.694262	0.922588	0.623827	1.36443	Gut microbiota abundance (class Mollicutes id.3920)
ebi-a-GCST90016921	Weighted median	12	-0.0671997	0.115563	0.560904	0.935008	0.745498	1.17269	Gut microbiota abundance (class Mollicutes id.3920)
ebi-a-GCST90016921	Weighted mode	12	-0.142245	0.190093	0.469981	0.867408	0.597603	1.25902	Gut microbiota abundance (class Mollicutes id.3920)
ebi-a-GCST90016922	Inverse variance weighted	13	0.0949389	0.106702	0.373598	1.09959	0.892082	1.35537	Gut microbiota abundance (class Negativicutes id.2164)
ebi-a-GCST90016922	MR Egger	13	0.46393	0.355609	0.218661	1.59031	0.792103	3.19288	Gut microbiota abundance (class Negativicutes id.2164)
ebi-a-GCST90016922	Simple mode	13	-0.107284	0.23077	0.650328	0.898271	0.571442	1.41203	Gut microbiota abundance (class Negativicutes id.2164)
ebi-a-GCST90016922	Weighted median	13	-0.00877883	0.154838	0.954787	0.99126	0.731791	1.34273	Gut microbiota abundance (class Negativicutes id.2164)
ebi-a-GCST90016922	Weighted mode	13	-0.0972913	0.266081	0.720994	0.907292	0.538585	1.52841	Gut microbiota abundance (class Negativicutes id.2164)
ebi-a-GCST90016923	Inverse variance weighted	12	0.06154	0.0893956	0.4912	1.06347	0.892548	1.26713	Gut microbiota abundance (class Verrucomicrobiae id.4029)
ebi-a-GCST90016923	MR Egger	12	0.0164729	0.330118	0.961185	1.01661	0.532294	1.94159	Gut microbiota abundance (class Verrucomicrobiae id.4029)
ebi-a-GCST90016923	Simple mode	12	-0.0459293	0.177708	0.800829	0.955109	0.674194	1.35307	Gut microbiota abundance (class Verrucomicrobiae id.4029)
ebi-a-GCST90016923	Weighted median	12	0.000659246	0.116126	0.99547	1.00066	0.796963	1.25642	Gut microbiota abundance (class Verrucomicrobiae id.4029)
ebi-a-GCST90016923	Weighted mode	12	-0.0310783	0.168133	0.856715	0.9694	0.697245	1.34778	Gut microbiota abundance (class Verrucomicrobiae id.4029)
ebi-a-GCST90016924	Inverse variance weighted	8	-0.0476258	0.108886	0.661827	0.95349	0.770248	1.18033	Gut microbiota abundance (family Acidaminococcaceae id.2166)
ebi-a-GCST90016924	MR Egger	8	0.243211	0.3212	0.477606	1.27534	0.679538	2.39352	Gut microbiota abundance (family Acidaminococcaceae id.2166)
ebi-a-GCST90016924	Simple mode	8	-0.0926498	0.223601	0.691018	0.911513	0.588071	1.41285	Gut microbiota abundance (family Acidaminococcaceae id.2166)
ebi-a-GCST90016924	Weighted median	8	-0.0669506	0.148856	0.652879	0.935241	0.698578	1.25208	Gut microbiota abundance (family Acidaminococcaceae id.2166)
ebi-a-GCST90016924	Weighted mode	8	-0.0556552	0.225054	0.811775	0.945865	0.608498	1.47028	Gut microbiota abundance (family Acidaminococcaceae id.2166)
ebi-a-GCST90016925	Inverse variance weighted	5	-0.128615	0.109074	0.238338	0.879313	0.710064	1.0889	Gut microbiota abundance (family Actinomycetaceae id.421)
ebi-a-GCST90016925	MR Egger	5	0.0171267	0.284072	0.955716	1.01727	0.58295	1.77519	Gut microbiota abundance (family Actinomycetaceae id.421)
ebi-a-GCST90016925	Simple mode	5	-0.0851115	0.175719	0.653456	0.91841	0.650821	1.29602	Gut microbiota abundance (family Actinomycetaceae id.421)
ebi-a-GCST90016925	Weighted median	5	-0.108092	0.137082	0.430393	0.897545	0.686072	1.1742	Gut microbiota abundance (family Actinomycetaceae id.421)
ebi-a-GCST90016925	Weighted mode	5	-0.0763534	0.159527	0.657194	0.926489	0.677716	1.26658	Gut microbiota abundance (family Actinomycetaceae id.421)
ebi-a-GCST90016926	Inverse variance weighted	18	-0.12433	0.0892227	0.163476	0.883089	0.741407	1.05185	Gut microbiota abundance (family Alcaligenaceae id.2875)
ebi-a-GCST90016926	MR Egger	18	-0.380893	0.365801	0.313236	0.683251	0.333583	1.39945	Gut microbiota abundance (family Alcaligenaceae id.2875)
ebi-a-GCST90016926	Simple mode	18	0.0768572	0.23786	0.750546	1.07989	0.677498	1.72127	Gut microbiota abundance (family Alcaligenaceae id.2875)
ebi-a-GCST90016926	Weighted median	18	-0.0945717	0.124791	0.448545	0.909762	0.712367	1.16186	Gut microbiota abundance (family Alcaligenaceae id.2875)
ebi-a-GCST90016926	Weighted mode	18	0.053473	0.242419	0.828046	1.05493	0.655952	1.69658	Gut microbiota abundance (family Alcaligenaceae id.2875)
ebi-a-GCST90016927	Inverse variance weighted	12	-0.0563435	0.116965	0.630009	0.945214	0.751568	1.18876	Gut microbiota abundance (family Bacteroidaceae id.917)
ebi-a-GCST90016927	MR Egger	12	-0.86214	0.603041	0.183305	0.422257	0.129497	1.37688	Gut microbiota abundance (family Bacteroidaceae id.917)
ebi-a-GCST90016927	Simple mode	12	-0.335332	0.313516	0.307715	0.715101	0.386809	1.32202	Gut microbiota abundance (family Bacteroidaceae id.917)
ebi-a-GCST90016927	Weighted median	12	-0.179143	0.155983	0.250772	0.835986	0.615777	1.13494	Gut microbiota abundance (family Bacteroidaceae id.917)
ebi-a-GCST90016927	Weighted mode	12	-0.325268	0.309142	0.315289	0.722334	0.394086	1.32399	Gut microbiota abundance (family Bacteroidaceae id.917)
ebi-a-GCST90016928	Inverse variance weighted	11	0.106511	0.0788445	0.176728	1.11239	0.953111	1.29829	Gut microbiota abundance (family Bacteroidales S24 7group id.11173)
ebi-a-GCST90016928	MR Egger	11	0.05653	0.377314	0.884209	1.05816	0.505097	2.2168	Gut microbiota abundance (family Bacteroidales S24 7group id.11173)
ebi-a-GCST90016928	Simple mode	11	0.0749582	0.131092	0.580082	1.07784	0.833617	1.39361	Gut microbiota abundance (family Bacteroidales S24 7group id.11173)
ebi-a-GCST90016928	Weighted median	11	0.0968052	0.0998024	0.332062	1.10165	0.905917	1.33966	Gut microbiota abundance (family Bacteroidales S24 7group id.11173)
ebi-a-GCST90016928	Weighted mode	11	0.0749582	0.141232	0.60718	1.07784	0.817212	1.42159	Gut microbiota abundance (family Bacteroidales S24 7group id.11173)
ebi-a-GCST90016929	Inverse variance weighted	17	-0.0374482	0.0844271	0.657363	0.963244	0.816339	1.13659	Gut microbiota abundance (family Bifidobacteriaceae id.433)
ebi-a-GCST90016929	MR Egger	17	0.0134758	0.324698	0.967443	1.01357	0.53637	1.91532	Gut microbiota abundance (family Bifidobacteriaceae id.433)
ebi-a-GCST90016929	Simple mode	17	-0.305247	0.219298	0.182992	0.736941	0.479471	1.13267	Gut microbiota abundance (family Bifidobacteriaceae id.433)
ebi-a-GCST90016929	Weighted median	17	-0.0750603	0.11964	0.530406	0.927688	0.733774	1.17285	Gut microbiota abundance (family Bifidobacteriaceae id.433)
ebi-a-GCST90016929	Weighted mode	17	0.139927	0.186181	0.463228	1.15019	0.798525	1.65672	Gut microbiota abundance (family Bifidobacteriaceae id.433)
ebi-a-GCST90016931	Inverse variance weighted	11	-0.0814219	0.134773	0.545749	0.921805	0.707812	1.20049	Gut microbiota abundance (family Clostridiaceae1 id.1869)
ebi-a-GCST90016931	MR Egger	11	0.0618789	0.419004	0.88585	1.06383	0.467962	2.41845	Gut microbiota abundance (family Clostridiaceae1 id.1869)
ebi-a-GCST90016931	Simple mode	11	-0.110898	0.266108	0.685672	0.89503	0.531278	1.50783	Gut microbiota abundance (family Clostridiaceae1 id.1869)
ebi-a-GCST90016931	Weighted median	11	-0.0910544	0.147807	0.537872	0.912968	0.683344	1.21975	Gut microbiota abundance (family Clostridiaceae1 id.1869)
ebi-a-GCST90016931	Weighted mode	11	-0.104869	0.213216	0.633446	0.900442	0.592874	1.36757	Gut microbiota abundance (family Clostridiaceae1 id.1869)
ebi-a-GCST90016932	Inverse variance weighted	16	0.0839716	0.0758	0.267947	1.0876	0.937446	1.2618	Gut microbiota abundance (family Clostridiales vadin BB60 group id.11286)
ebi-a-GCST90016932	MR Egger	16	-0.130144	0.21849	0.560914	0.877969	0.572132	1.34729	Gut microbiota abundance (family Clostridiales vadin BB60 group id.11286)
ebi-a-GCST90016932	Simple mode	16	0.164245	0.188067	0.396248	1.1785	0.815164	1.70379	Gut microbiota abundance (family Clostridiales vadin BB60 group id.11286)
ebi-a-GCST90016932	Weighted median	16	0.150114	0.103342	0.146336	1.16197	0.948915	1.42285	Gut microbiota abundance (family Clostridiales vadin BB60 group id.11286)
ebi-a-GCST90016932	Weighted mode	16	0.167392	0.202975	0.422467	1.18222	0.794185	1.75984	Gut microbiota abundance (family Clostridiales vadin BB60 group id.11286)
ebi-a-GCST90016933	Inverse variance weighted	16	8.74591e-05	0.0892843	0.999218	1.00009	0.839533	1.19135	Gut microbiota abundance (family Coriobacteriaceae id.811)
ebi-a-GCST90016933	MR Egger	16	0.210735	0.213644	0.340686	1.23459	0.812201	1.87663	Gut microbiota abundance (family Coriobacteriaceae id.811)
ebi-a-GCST90016933	Simple mode	16	-0.022928	0.204987	0.912424	0.977333	0.653965	1.4606	Gut microbiota abundance (family Coriobacteriaceae id.811)
ebi-a-GCST90016933	Weighted median	16	0.0430158	0.119136	0.71805	1.04395	0.826554	1.31854	Gut microbiota abundance (family Coriobacteriaceae id.811)
ebi-a-GCST90016933	Weighted mode	16	0.208054	0.17694	0.257982	1.23128	0.870448	1.74169	Gut microbiota abundance (family Coriobacteriaceae id.811)
ebi-a-GCST90016934	Inverse variance weighted	12	-0.0496316	0.0846176	0.557513	0.95158	0.806153	1.12324	Gut microbiota abundance (family Defluviitaleaceae id.1924)
ebi-a-GCST90016934	MR Egger	12	0.130567	0.29321	0.665587	1.13947	0.641385	2.02437	Gut microbiota abundance (family Defluviitaleaceae id.1924)
ebi-a-GCST90016934	Simple mode	12	0.0463668	0.173602	0.794343	1.04746	0.745356	1.47201	Gut microbiota abundance (family Defluviitaleaceae id.1924)
ebi-a-GCST90016934	Weighted median	12	0.0115939	0.105073	0.912139	1.01166	0.82337	1.24301	Gut microbiota abundance (family Defluviitaleaceae id.1924)
ebi-a-GCST90016934	Weighted mode	12	0.0812173	0.156598	0.614288	1.08461	0.797946	1.47425	Gut microbiota abundance (family Defluviitaleaceae id.1924)
ebi-a-GCST90016935	Inverse variance weighted	12	0.056572	0.0984748	0.565641	1.0582	0.87246	1.28349	Gut microbiota abundance (family Desulfovibrionaceae id.3169)
ebi-a-GCST90016935	MR Egger	12	0.00995398	0.272522	0.971582	1.01	0.592035	1.72305	Gut microbiota abundance (family Desulfovibrionaceae id.3169)
ebi-a-GCST90016935	Simple mode	12	0.218271	0.216992	0.33608	1.24392	0.812993	1.90327	Gut microbiota abundance (family Desulfovibrionaceae id.3169)
ebi-a-GCST90016935	Weighted median	12	0.114872	0.144002	0.425036	1.12173	0.845886	1.48753	Gut microbiota abundance (family Desulfovibrionaceae id.3169)
ebi-a-GCST90016935	Weighted mode	12	0.177633	0.18968	0.369128	1.19439	0.823543	1.73222	Gut microbiota abundance (family Desulfovibrionaceae id.3169)
ebi-a-GCST90016936	Inverse variance weighted	11	-0.0976279	0.143674	0.496814	0.906986	0.68439	1.20198	Gut microbiota abundance (family Enterobacteriaceae id.3469)
ebi-a-GCST90016936	MR Egger	11	-0.611099	0.660516	0.379009	0.542754	0.148717	1.98082	Gut microbiota abundance (family Enterobacteriaceae id.3469)
ebi-a-GCST90016936	Simple mode	11	0.181764	0.238811	0.464156	1.19933	0.751032	1.91522	Gut microbiota abundance (family Enterobacteriaceae id.3469)
ebi-a-GCST90016936	Weighted median	11	0.139488	0.165815	0.40022	1.14969	0.830681	1.5912	Gut microbiota abundance (family Enterobacteriaceae id.3469)
ebi-a-GCST90016936	Weighted mode	11	0.177637	0.230523	0.458774	1.19439	0.760188	1.8766	Gut microbiota abundance (family Enterobacteriaceae id.3469)
ebi-a-GCST90016937	Inverse variance weighted	13	-0.0354754	0.112178	0.751819	0.965146	0.77465	1.20249	Gut microbiota abundance (family Erysipelotrichaceae id.2149)
ebi-a-GCST90016937	MR Egger	13	0.29271	0.489246	0.561765	1.34005	0.51365	3.49604	Gut microbiota abundance (family Erysipelotrichaceae id.2149)
ebi-a-GCST90016937	Simple mode	13	-0.0152576	0.272318	0.956241	0.984858	0.577527	1.67948	Gut microbiota abundance (family Erysipelotrichaceae id.2149)
ebi-a-GCST90016937	Weighted median	13	0.0489711	0.148232	0.741121	1.05019	0.785399	1.40425	Gut microbiota abundance (family Erysipelotrichaceae id.2149)
ebi-a-GCST90016937	Weighted mode	13	0.033613	0.27402	0.904402	1.03418	0.604433	1.76949	Gut microbiota abundance (family Erysipelotrichaceae id.2149)
ebi-a-GCST90016938	Inverse variance weighted	10	0.0362311	0.0519201	0.485287	1.0369	0.936569	1.14797	Gut microbiota abundance (family Family XI id.1936)
ebi-a-GCST90016938	MR Egger	10	0.36017	0.26758	0.21519	1.43357	0.848498	2.42208	Gut microbiota abundance (family Family XI id.1936)
ebi-a-GCST90016938	Simple mode	10	-0.00642304	0.11108	0.955153	0.993598	0.799204	1.23527	Gut microbiota abundance (family Family XI id.1936)
ebi-a-GCST90016938	Weighted median	10	0.00442756	0.0674723	0.94768	1.00444	0.880013	1.14645	Gut microbiota abundance (family Family XI id.1936)
ebi-a-GCST90016938	Weighted mode	10	-0.00460312	0.0976397	0.963428	0.995407	0.822031	1.20535	Gut microbiota abundance (family Family XI id.1936)
ebi-a-GCST90016939	Inverse variance weighted	13	0.149075	0.107583	0.165844	1.16076	0.940083	1.43324	Gut microbiota abundance (family Family XIII id.1957)
ebi-a-GCST90016939	MR Egger	13	0.410701	0.398296	0.324612	1.50787	0.690763	3.29156	Gut microbiota abundance (family Family XIII id.1957)
ebi-a-GCST90016939	Simple mode	13	0.227698	0.226776	0.335165	1.25571	0.805105	1.9585	Gut microbiota abundance (family Family XIII id.1957)
ebi-a-GCST90016939	Weighted median	13	0.211331	0.142284	0.137471	1.23532	0.934685	1.63266	Gut microbiota abundance (family Family XIII id.1957)
ebi-a-GCST90016939	Weighted mode	13	0.224756	0.212673	0.311407	1.25202	0.825239	1.89951	Gut microbiota abundance (family Family XIII id.1957)
ebi-a-GCST90016940	Inverse variance weighted	18	0.234328	0.0885214	0.00811764	1.26406	1.06271	1.50355	Gut microbiota abundance (family Lachnospiraceae id.1987)
ebi-a-GCST90016940	MR Egger	18	0.402979	0.222557	0.0890086	1.49628	0.967313	2.31449	Gut microbiota abundance (family Lachnospiraceae id.1987)
ebi-a-GCST90016940	Simple mode	18	0.30519	0.222453	0.187919	1.35688	0.877378	2.09845	Gut microbiota abundance (family Lachnospiraceae id.1987)
ebi-a-GCST90016940	Weighted median	18	0.275934	0.124002	0.0260653	1.31776	1.03344	1.68031	Gut microbiota abundance (family Lachnospiraceae id.1987)
ebi-a-GCST90016940	Weighted mode	18	0.309873	0.169346	0.0848696	1.36325	0.978196	1.89988	Gut microbiota abundance (family Lachnospiraceae id.1987)
ebi-a-GCST90016941	Inverse variance weighted	10	-0.0803908	0.0734456	0.273708	0.922756	0.79904	1.06563	Gut microbiota abundance (family Lactobacillaceae id.1836)
ebi-a-GCST90016941	MR Egger	10	-0.171627	0.204702	0.426133	0.842293	0.56392	1.25808	Gut microbiota abundance (family Lactobacillaceae id.1836)
ebi-a-GCST90016941	Simple mode	10	-0.0725096	0.1673	0.67492	0.930057	0.67004	1.29098	Gut microbiota abundance (family Lactobacillaceae id.1836)
ebi-a-GCST90016941	Weighted median	10	-0.084121	0.102668	0.412585	0.91932	0.751751	1.12424	Gut microbiota abundance (family Lactobacillaceae id.1836)
ebi-a-GCST90016941	Weighted mode	10	-0.0578764	0.150669	0.7098	0.943767	0.702445	1.26799	Gut microbiota abundance (family Lactobacillaceae id.1836)
ebi-a-GCST90016942	Inverse variance weighted	12	0.0491794	0.0506127	0.33121	1.05041	0.951209	1.15995	Gut microbiota abundance (family Methanobacteriaceae id.121)
ebi-a-GCST90016942	MR Egger	12	0.0315591	0.197177	0.876025	1.03206	0.701238	1.51896	Gut microbiota abundance (family Methanobacteriaceae id.121)
ebi-a-GCST90016942	Simple mode	12	-0.0281408	0.110865	0.804309	0.972252	0.782363	1.20823	Gut microbiota abundance (family Methanobacteriaceae id.121)
ebi-a-GCST90016942	Weighted median	12	0.00314184	0.0662616	0.962182	1.00315	0.880971	1.14227	Gut microbiota abundance (family Methanobacteriaceae id.121)
ebi-a-GCST90016942	Weighted mode	12	-0.0301571	0.109046	0.787249	0.970293	0.783577	1.2015	Gut microbiota abundance (family Methanobacteriaceae id.121)
ebi-a-GCST90016943	Inverse variance weighted	15	-0.0108477	0.0563379	0.847314	0.989211	0.885795	1.1047	Gut microbiota abundance (family Oxalobacteraceae id.2966)
ebi-a-GCST90016943	MR Egger	15	0.0185261	0.234353	0.938195	1.0187	0.643517	1.61262	Gut microbiota abundance (family Oxalobacteraceae id.2966)
ebi-a-GCST90016943	Simple mode	15	0.113178	0.148423	0.458394	1.11983	0.837168	1.49793	Gut microbiota abundance (family Oxalobacteraceae id.2966)
ebi-a-GCST90016943	Weighted median	15	0.049704	0.079329	0.53095	1.05096	0.899622	1.22776	Gut microbiota abundance (family Oxalobacteraceae id.2966)
ebi-a-GCST90016943	Weighted mode	15	0.113178	0.144956	0.447935	1.11983	0.842876	1.48779	Gut microbiota abundance (family Oxalobacteraceae id.2966)
ebi-a-GCST90016944	Inverse variance weighted	17	-0.0119511	0.0626746	0.848773	0.98812	0.873896	1.11727	Gut microbiota abundance (family Pasteurellaceae id.3689)
ebi-a-GCST90016944	MR Egger	17	-0.107636	0.15552	0.499447	0.897955	0.662024	1.21797	Gut microbiota abundance (family Pasteurellaceae id.3689)
ebi-a-GCST90016944	Simple mode	17	-0.0782648	0.165248	0.642169	0.92472	0.66888	1.27842	Gut microbiota abundance (family Pasteurellaceae id.3689)
ebi-a-GCST90016944	Weighted median	17	-0.0205394	0.0872688	0.813931	0.97967	0.825648	1.16242	Gut microbiota abundance (family Pasteurellaceae id.3689)
ebi-a-GCST90016944	Weighted mode	17	-0.110431	0.151053	0.475304	0.895448	0.66598	1.20398	Gut microbiota abundance (family Pasteurellaceae id.3689)
ebi-a-GCST90016945	Inverse variance weighted	9	-0.039479	0.108108	0.714977	0.96129	0.777733	1.18817	Gut microbiota abundance (family Peptococcaceae id.2024)
ebi-a-GCST90016945	MR Egger	9	-0.110264	0.277258	0.702704	0.895597	0.520123	1.54212	Gut microbiota abundance (family Peptococcaceae id.2024)
ebi-a-GCST90016945	Simple mode	9	-0.00854533	0.196595	0.966395	0.991491	0.674441	1.45758	Gut microbiota abundance (family Peptococcaceae id.2024)
ebi-a-GCST90016945	Weighted median	9	0.0218558	0.123423	0.859445	1.0221	0.802477	1.30182	Gut microbiota abundance (family Peptococcaceae id.2024)
ebi-a-GCST90016945	Weighted mode	9	0.01266	0.15994	0.938854	1.01274	0.740209	1.38561	Gut microbiota abundance (family Peptococcaceae id.2024)
ebi-a-GCST90016946	Inverse variance weighted	15	-0.155174	0.115005	0.177248	0.856266	0.683462	1.07276	Gut microbiota abundance (family Peptostreptococcaceae id.2042)
ebi-a-GCST90016946	MR Egger	15	0.199604	0.241745	0.423881	1.22092	0.760167	1.96094	Gut microbiota abundance (family Peptostreptococcaceae id.2042)
ebi-a-GCST90016946	Simple mode	15	-0.402683	0.275904	0.166499	0.668524	0.389281	1.14808	Gut microbiota abundance (family Peptostreptococcaceae id.2042)
ebi-a-GCST90016946	Weighted median	15	-0.104331	0.133629	0.434946	0.900927	0.693334	1.17068	Gut microbiota abundance (family Peptostreptococcaceae id.2042)
ebi-a-GCST90016946	Weighted mode	15	0.150052	0.289508	0.612343	1.16189	0.658768	2.04928	Gut microbiota abundance (family Peptostreptococcaceae id.2042)
ebi-a-GCST90016947	Inverse variance weighted	11	0.0170734	0.118569	0.885505	1.01722	0.806281	1.28334	Gut microbiota abundance (family Porphyromonadaceae id.943)
ebi-a-GCST90016947	MR Egger	11	0.111085	0.527993	0.838049	1.11749	0.397015	3.14543	Gut microbiota abundance (family Porphyromonadaceae id.943)
ebi-a-GCST90016947	Simple mode	11	0.240368	0.273673	0.400389	1.27172	0.743765	2.17443	Gut microbiota abundance (family Porphyromonadaceae id.943)
ebi-a-GCST90016947	Weighted median	11	-0.0212911	0.163871	0.896625	0.978934	0.710008	1.34972	Gut microbiota abundance (family Porphyromonadaceae id.943)
ebi-a-GCST90016947	Weighted mode	11	0.213716	0.269334	0.445907	1.23827	0.730389	2.09932	Gut microbiota abundance (family Porphyromonadaceae id.943)
ebi-a-GCST90016948	Inverse variance weighted	18	0.0674732	0.0816542	0.408618	1.0698	0.911586	1.25548	Gut microbiota abundance (family Prevotellaceae id.960)
ebi-a-GCST90016948	MR Egger	18	-0.051833	0.262438	0.845919	0.949487	0.567672	1.58811	Gut microbiota abundance (family Prevotellaceae id.960)
ebi-a-GCST90016948	Simple mode	18	-0.0428482	0.199503	0.832499	0.958057	0.647993	1.41648	Gut microbiota abundance (family Prevotellaceae id.960)
ebi-a-GCST90016948	Weighted median	18	0.055931	0.113169	0.621146	1.05752	0.847148	1.32014	Gut microbiota abundance (family Prevotellaceae id.960)
ebi-a-GCST90016948	Weighted mode	18	-0.0610545	0.196029	0.759241	0.940772	0.64065	1.38149	Gut microbiota abundance (family Prevotellaceae id.960)
ebi-a-GCST90016949	Inverse variance weighted	17	0.0430077	0.0662337	0.516123	1.04395	0.916851	1.18866	Gut microbiota abundance (family Rhodospirillaceae id.2717)
ebi-a-GCST90016949	MR Egger	17	-0.0705293	0.302738	0.818933	0.9319	0.514841	1.68681	Gut microbiota abundance (family Rhodospirillaceae id.2717)
ebi-a-GCST90016949	Simple mode	17	0.00871514	0.159244	0.957032	1.00875	0.738302	1.37828	Gut microbiota abundance (family Rhodospirillaceae id.2717)
ebi-a-GCST90016949	Weighted median	17	0.0379637	0.0884248	0.667681	1.03869	0.873411	1.23525	Gut microbiota abundance (family Rhodospirillaceae id.2717)
ebi-a-GCST90016949	Weighted mode	17	0.0116504	0.15617	0.941457	1.01172	0.744947	1.37402	Gut microbiota abundance (family Rhodospirillaceae id.2717)
ebi-a-GCST90016950	Inverse variance weighted	20	-0.0139329	0.091088	0.878429	0.986164	0.824923	1.17892	Gut microbiota abundance (family Rikenellaceae id.967)
ebi-a-GCST90016950	MR Egger	20	0.439463	0.273278	0.125208	1.55187	0.908317	2.6514	Gut microbiota abundance (family Rikenellaceae id.967)
ebi-a-GCST90016950	Simple mode	20	-0.00374615	0.246735	0.988045	0.996261	0.614254	1.61584	Gut microbiota abundance (family Rikenellaceae id.967)
ebi-a-GCST90016950	Weighted median	20	0.0389321	0.119469	0.744518	1.0397	0.822647	1.31402	Gut microbiota abundance (family Rikenellaceae id.967)
ebi-a-GCST90016950	Weighted mode	20	0.0510491	0.243093	0.835905	1.05237	0.653499	1.69471	Gut microbiota abundance (family Rikenellaceae id.967)
ebi-a-GCST90016951	Inverse variance weighted	11	-0.141067	0.104169	0.17567	0.868431	0.708051	1.06514	Gut microbiota abundance (family Ruminococcaceae id.2050)
ebi-a-GCST90016951	MR Egger	11	0.0480202	0.232667	0.84108	1.04919	0.664974	1.65541	Gut microbiota abundance (family Ruminococcaceae id.2050)
ebi-a-GCST90016951	Simple mode	11	-0.12137	0.259016	0.649416	0.885706	0.533103	1.47153	Gut microbiota abundance (family Ruminococcaceae id.2050)
ebi-a-GCST90016951	Weighted median	11	-0.0655373	0.150882	0.664026	0.936564	0.696794	1.25884	Gut microbiota abundance (family Ruminococcaceae id.2050)
ebi-a-GCST90016951	Weighted mode	11	0.0323367	0.199899	0.874713	1.03287	0.698049	1.52827	Gut microbiota abundance (family Ruminococcaceae id.2050)
ebi-a-GCST90016952	Inverse variance weighted	17	0.07874	0.0893773	0.378326	1.08192	0.908065	1.28907	Gut microbiota abundance (family Streptococcaceae id.1850)
ebi-a-GCST90016952	MR Egger	17	-0.0866167	0.325502	0.793784	0.917029	0.484518	1.73562	Gut microbiota abundance (family Streptococcaceae id.1850)
ebi-a-GCST90016952	Simple mode	17	0.103406	0.23832	0.670156	1.10894	0.6951	1.76917	Gut microbiota abundance (family Streptococcaceae id.1850)
ebi-a-GCST90016952	Weighted median	17	0.0867726	0.127143	0.494937	1.09065	0.850077	1.3993	Gut microbiota abundance (family Streptococcaceae id.1850)
ebi-a-GCST90016952	Weighted mode	17	0.107811	0.209615	0.614053	1.11384	0.738574	1.67977	Gut microbiota abundance (family Streptococcaceae id.1850)
ebi-a-GCST90016953	Inverse variance weighted	11	0.132074	0.0964895	0.171064	1.14119	0.944551	1.37877	Gut microbiota abundance (unknown family id.1000001214)
ebi-a-GCST90016953	MR Egger	11	0.186401	0.296507	0.545197	1.2049	0.673846	2.15449	Gut microbiota abundance (unknown family id.1000001214)
ebi-a-GCST90016953	Simple mode	11	0.0223815	0.168112	0.896728	1.02263	0.735564	1.42174	Gut microbiota abundance (unknown family id.1000001214)
ebi-a-GCST90016953	Weighted median	11	0.0745743	0.0987807	0.45028	1.07743	0.887776	1.30759	Gut microbiota abundance (unknown family id.1000001214)
ebi-a-GCST90016953	Weighted mode	11	0.00257328	0.159729	0.987463	1.00258	0.733083	1.37114	Gut microbiota abundance (unknown family id.1000001214)
ebi-a-GCST90016954	Inverse variance weighted	15	-0.0953889	0.077061	0.215777	0.909019	0.781587	1.05723	Gut microbiota abundance (unknown family id.1000005471)
ebi-a-GCST90016954	MR Egger	15	-0.178429	0.234567	0.460427	0.836583	0.528252	1.32488	Gut microbiota abundance (unknown family id.1000005471)
ebi-a-GCST90016954	Simple mode	15	-0.208671	0.170567	0.241373	0.811663	0.581013	1.13387	Gut microbiota abundance (unknown family id.1000005471)
ebi-a-GCST90016954	Weighted median	15	-0.162267	0.102474	0.113306	0.850214	0.695506	1.03933	Gut microbiota abundance (unknown family id.1000005471)
ebi-a-GCST90016954	Weighted mode	15	-0.216857	0.15855	0.192944	0.805045	0.590011	1.09845	Gut microbiota abundance (unknown family id.1000005471)
ebi-a-GCST90016955	Inverse variance weighted	16	0.0869835	0.0556983	0.118361	1.09088	0.978059	1.21671	Gut microbiota abundance (unknown family id.1000006161)
ebi-a-GCST90016955	MR Egger	16	-0.112431	0.250401	0.660301	0.893659	0.547049	1.45988	Gut microbiota abundance (unknown family id.1000006161)
ebi-a-GCST90016955	Simple mode	16	0.145007	0.143386	0.327906	1.15605	0.872817	1.53119	Gut microbiota abundance (unknown family id.1000006161)
ebi-a-GCST90016955	Weighted median	16	0.119012	0.0768665	0.12155	1.12638	0.96885	1.30953	Gut microbiota abundance (unknown family id.1000006161)
ebi-a-GCST90016955	Weighted mode	16	0.139121	0.130768	0.304212	1.14926	0.889421	1.48502	Gut microbiota abundance (unknown family id.1000006161)
ebi-a-GCST90016956	Inverse variance weighted	21	-0.0980341	0.073222	0.180616	0.906618	0.78541	1.04653	Gut microbiota abundance (family Veillonellaceae id.2172)
ebi-a-GCST90016956	MR Egger	21	0.0269811	0.167875	0.874009	1.02735	0.739299	1.42763	Gut microbiota abundance (family Veillonellaceae id.2172)
ebi-a-GCST90016956	Simple mode	21	-0.0899928	0.164301	0.589938	0.913938	0.662309	1.26117	Gut microbiota abundance (family Veillonellaceae id.2172)
ebi-a-GCST90016956	Weighted median	21	-0.0754598	0.0987732	0.444885	0.927317	0.764101	1.1254	Gut microbiota abundance (family Veillonellaceae id.2172)
ebi-a-GCST90016956	Weighted mode	21	-0.103838	0.156326	0.514124	0.901371	0.663493	1.22454	Gut microbiota abundance (family Veillonellaceae id.2172)
ebi-a-GCST90016957	Inverse variance weighted	12	0.0614706	0.0894146	0.491781	1.0634	0.892453	1.26709	Gut microbiota abundance (family Verrucomicrobiaceae id.4036)
ebi-a-GCST90016957	MR Egger	12	0.0153572	0.33014	0.963814	1.01548	0.531678	1.9395	Gut microbiota abundance (family Verrucomicrobiaceae id.4036)
ebi-a-GCST90016957	Simple mode	12	-0.0456606	0.167019	0.789621	0.955366	0.688653	1.32538	Gut microbiota abundance (family Verrucomicrobiaceae id.4036)
ebi-a-GCST90016957	Weighted median	12	0.000650076	0.117704	0.995593	1.00065	0.794494	1.2603	Gut microbiota abundance (family Verrucomicrobiaceae id.4036)
ebi-a-GCST90016957	Weighted mode	12	-0.0307931	0.149732	0.840818	0.969676	0.723056	1.30041	Gut microbiota abundance (family Verrucomicrobiaceae id.4036)
ebi-a-GCST90016958	Inverse variance weighted	14	0.0509553	0.0470766	0.279079	1.05228	0.959527	1.15399	Gut microbiota abundance (family Victivallaceae id.2255)
ebi-a-GCST90016958	MR Egger	14	-0.055768	0.226395	0.80959	0.945759	0.606832	1.47398	Gut microbiota abundance (family Victivallaceae id.2255)
ebi-a-GCST90016958	Simple mode	14	-0.0424172	0.108737	0.702787	0.95847	0.774497	1.18614	Gut microbiota abundance (family Victivallaceae id.2255)
ebi-a-GCST90016958	Weighted median	14	0.0232048	0.0647456	0.720044	1.02348	0.901499	1.16196	Gut microbiota abundance (family Victivallaceae id.2255)
ebi-a-GCST90016958	Weighted mode	14	-0.0424172	0.114652	0.717366	0.95847	0.76557	1.19997	Gut microbiota abundance (family Victivallaceae id.2255)
ebi-a-GCST90016959	Inverse variance weighted	8	0.0796152	0.108326	0.462366	1.08287	0.875724	1.33902	Gut microbiota abundance (genus Actinomyces id.423)
ebi-a-GCST90016959	MR Egger	8	0.191574	0.327125	0.57947	1.21115	0.637889	2.29961	Gut microbiota abundance (genus Actinomyces id.423)
ebi-a-GCST90016959	Simple mode	8	-0.0711013	0.226814	0.763052	0.931367	0.597108	1.45274	Gut microbiota abundance (genus Actinomyces id.423)
ebi-a-GCST90016959	Weighted median	8	-0.0378484	0.126848	0.765417	0.962859	0.750909	1.23463	Gut microbiota abundance (genus Actinomyces id.423)
ebi-a-GCST90016959	Weighted mode	8	-0.0672305	0.201193	0.748047	0.93498	0.630294	1.38695	Gut microbiota abundance (genus Actinomyces id.423)
ebi-a-GCST90016960	Inverse variance weighted	12	-0.0523558	0.0950178	0.581626	0.948991	0.787737	1.14325	Gut microbiota abundance (genus Adlercreutzia id.812)
ebi-a-GCST90016960	MR Egger	12	0.320434	0.470136	0.510983	1.37773	0.548245	3.46219	Gut microbiota abundance (genus Adlercreutzia id.812)
ebi-a-GCST90016960	Simple mode	12	-0.327346	0.225112	0.173836	0.720834	0.463678	1.12061	Gut microbiota abundance (genus Adlercreutzia id.812)
ebi-a-GCST90016960	Weighted median	12	-0.0411629	0.113838	0.717656	0.959673	0.767755	1.19957	Gut microbiota abundance (genus Adlercreutzia id.812)
ebi-a-GCST90016960	Weighted mode	12	-0.298797	0.221844	0.205112	0.74171	0.480172	1.1457	Gut microbiota abundance (genus Adlercreutzia id.812)
ebi-a-GCST90016961	Inverse variance weighted	12	0.0613734	0.089365	0.492226	1.0633	0.892452	1.26684	Gut microbiota abundance (genus Akkermansia id.4037)
ebi-a-GCST90016961	MR Egger	12	0.0145294	0.329582	0.965705	1.01464	0.531819	1.93578	Gut microbiota abundance (genus Akkermansia id.4037)
ebi-a-GCST90016961	Simple mode	12	-0.045141	0.172037	0.797869	0.955863	0.682267	1.33917	Gut microbiota abundance (genus Akkermansia id.4037)
ebi-a-GCST90016961	Weighted median	12	0.000488152	0.112479	0.996537	1.00049	0.802543	1.24726	Gut microbiota abundance (genus Akkermansia id.4037)
ebi-a-GCST90016961	Weighted mode	12	-0.0327635	0.155178	0.836643	0.967767	0.713971	1.31178	Gut microbiota abundance (genus Akkermansia id.4037)
ebi-a-GCST90016962	Inverse variance weighted	15	0.0229392	0.105003	0.82707	1.0232	0.832878	1.25702	Gut microbiota abundance (genus Alistipes id.968)
ebi-a-GCST90016962	MR Egger	15	-0.467023	0.519294	0.384826	0.626866	0.226539	1.73463	Gut microbiota abundance (genus Alistipes id.968)
ebi-a-GCST90016962	Simple mode	15	0.132205	0.267839	0.629244	1.14134	0.675191	1.92932	Gut microbiota abundance (genus Alistipes id.968)
ebi-a-GCST90016962	Weighted median	15	0.0720149	0.148409	0.627502	1.07467	0.803429	1.43749	Gut microbiota abundance (genus Alistipes id.968)
ebi-a-GCST90016962	Weighted mode	15	0.136424	0.26588	0.615879	1.14617	0.680655	1.93005	Gut microbiota abundance (genus Alistipes id.968)
ebi-a-GCST90016963	Inverse variance weighted	9	-0.0140482	0.061297	0.818727	0.98605	0.874424	1.11193	Gut microbiota abundance (genus Allisonella id.2174)
ebi-a-GCST90016963	MR Egger	9	-0.574746	0.379057	0.173237	0.562848	0.267751	1.18318	Gut microbiota abundance (genus Allisonella id.2174)
ebi-a-GCST90016963	Simple mode	9	-0.120398	0.131501	0.38666	0.886568	0.685134	1.14722	Gut microbiota abundance (genus Allisonella id.2174)
ebi-a-GCST90016963	Weighted median	9	-0.0585988	0.0774301	0.449172	0.943085	0.810291	1.09764	Gut microbiota abundance (genus Allisonella id.2174)
ebi-a-GCST90016963	Weighted mode	9	-0.124939	0.114789	0.308108	0.882551	0.70474	1.10522	Gut microbiota abundance (genus Allisonella id.2174)
ebi-a-GCST90016964	Inverse variance weighted	7	-0.0495774	0.0638704	0.43762	0.951632	0.839656	1.07854	Gut microbiota abundance (genus Alloprevotella id.961)
ebi-a-GCST90016964	MR Egger	7	0.522621	0.611691	0.431911	1.68644	0.508498	5.59311	Gut microbiota abundance (genus Alloprevotella id.961)
ebi-a-GCST90016964	Simple mode	7	-0.102896	0.140433	0.49136	0.902221	0.685132	1.1881	Gut microbiota abundance (genus Alloprevotella id.961)
ebi-a-GCST90016964	Weighted median	7	-0.0538114	0.0904741	0.551996	0.947611	0.793628	1.13147	Gut microbiota abundance (genus Alloprevotella id.961)
ebi-a-GCST90016964	Weighted mode	7	-0.0921769	0.136686	0.525194	0.911944	0.697619	1.19211	Gut microbiota abundance (genus Alloprevotella id.961)
ebi-a-GCST90016965	Inverse variance weighted	12	-0.0394384	0.0597881	0.509488	0.961329	0.855026	1.08085	Gut microbiota abundance (genus Anaerofilum id.2053)
ebi-a-GCST90016965	MR Egger	12	-0.0904511	0.267018	0.741807	0.913519	0.541287	1.54173	Gut microbiota abundance (genus Anaerofilum id.2053)
ebi-a-GCST90016965	Simple mode	12	-0.084761	0.131769	0.533239	0.918732	0.709618	1.18947	Gut microbiota abundance (genus Anaerofilum id.2053)
ebi-a-GCST90016965	Weighted median	12	-0.0468091	0.0775765	0.546247	0.95427	0.819665	1.11098	Gut microbiota abundance (genus Anaerofilum id.2053)
ebi-a-GCST90016965	Weighted mode	12	-0.084761	0.143942	0.567854	0.918732	0.692888	1.21819	Gut microbiota abundance (genus Anaerofilum id.2053)
ebi-a-GCST90016966	Inverse variance weighted	15	-0.0503373	0.0964462	0.601726	0.950909	0.787122	1.14878	Gut microbiota abundance (genus Anaerostipes id.1991)
ebi-a-GCST90016966	MR Egger	15	-0.179468	0.272929	0.522293	0.835715	0.489481	1.42686	Gut microbiota abundance (genus Anaerostipes id.1991)
ebi-a-GCST90016966	Simple mode	15	-0.190804	0.220454	0.401351	0.826295	0.53639	1.27289	Gut microbiota abundance (genus Anaerostipes id.1991)
ebi-a-GCST90016966	Weighted median	15	-0.0871291	0.12766	0.494918	0.916559	0.713664	1.17714	Gut microbiota abundance (genus Anaerostipes id.1991)
ebi-a-GCST90016966	Weighted mode	15	-0.14267	0.213311	0.514478	0.86704	0.570776	1.31708	Gut microbiota abundance (genus Anaerostipes id.1991)
ebi-a-GCST90016967	Inverse variance weighted	14	-0.0792219	0.100316	0.429691	0.923835	0.758933	1.12457	Gut microbiota abundance (genus Anaerotruncus id.2054)
ebi-a-GCST90016967	MR Egger	14	0.386749	0.32521	0.257349	1.47219	0.778286	2.78476	Gut microbiota abundance (genus Anaerotruncus id.2054)
ebi-a-GCST90016967	Simple mode	14	-0.25075	0.263332	0.358356	0.778217	0.46446	1.30393	Gut microbiota abundance (genus Anaerotruncus id.2054)
ebi-a-GCST90016967	Weighted median	14	-0.117948	0.145	0.415968	0.888742	0.668882	1.18087	Gut microbiota abundance (genus Anaerotruncus id.2054)
ebi-a-GCST90016967	Weighted mode	14	-0.229209	0.276138	0.421491	0.795162	0.46281	1.36618	Gut microbiota abundance (genus Anaerotruncus id.2054)
ebi-a-GCST90016968	Inverse variance weighted	12	-0.0563435	0.116965	0.630009	0.945214	0.751568	1.18876	Gut microbiota abundance (genus Bacteroides id.918)
ebi-a-GCST90016968	MR Egger	12	-0.86214	0.603041	0.183305	0.422257	0.129497	1.37688	Gut microbiota abundance (genus Bacteroides id.918)
ebi-a-GCST90016968	Simple mode	12	-0.335332	0.271422	0.242393	0.715101	0.420077	1.21732	Gut microbiota abundance (genus Bacteroides id.918)
ebi-a-GCST90016968	Weighted median	12	-0.179143	0.153631	0.24359	0.835986	0.618623	1.12972	Gut microbiota abundance (genus Bacteroides id.918)
ebi-a-GCST90016968	Weighted mode	12	-0.325268	0.296876	0.296647	0.722334	0.403675	1.29254	Gut microbiota abundance (genus Bacteroides id.918)
ebi-a-GCST90016969	Inverse variance weighted	16	-0.0135362	0.0864535	0.875582	0.986555	0.832781	1.16872	Gut microbiota abundance (genus Barnesiella id.944)
ebi-a-GCST90016969	MR Egger	16	-0.277109	0.309956	0.38642	0.757972	0.41287	1.39153	Gut microbiota abundance (genus Barnesiella id.944)
ebi-a-GCST90016969	Simple mode	16	-0.0987597	0.222089	0.662897	0.90596	0.586223	1.40009	Gut microbiota abundance (genus Barnesiella id.944)
ebi-a-GCST90016969	Weighted median	16	-0.0108263	0.125582	0.9313	0.989232	0.773394	1.26531	Gut microbiota abundance (genus Barnesiella id.944)
ebi-a-GCST90016969	Weighted mode	16	-0.116705	0.238295	0.631397	0.889848	0.557796	1.41957	Gut microbiota abundance (genus Barnesiella id.944)
ebi-a-GCST90016970	Inverse variance weighted	15	-0.0343853	0.0839829	0.682222	0.966199	0.819557	1.13908	Gut microbiota abundance (genus Bifidobacterium id.436)
ebi-a-GCST90016970	MR Egger	15	0.0533437	0.225204	0.81645	1.05479	0.678375	1.64008	Gut microbiota abundance (genus Bifidobacterium id.436)
ebi-a-GCST90016970	Simple mode	15	-0.0986937	0.197189	0.624496	0.90602	0.615584	1.33349	Gut microbiota abundance (genus Bifidobacterium id.436)
ebi-a-GCST90016970	Weighted median	15	-0.0497963	0.114481	0.663581	0.951423	0.760196	1.19075	Gut microbiota abundance (genus Bifidobacterium id.436)
ebi-a-GCST90016970	Weighted mode	15	-0.0292825	0.159361	0.856845	0.971142	0.71061	1.32719	Gut microbiota abundance (genus Bifidobacterium id.436)
ebi-a-GCST90016971	Inverse variance weighted	16	-0.0244014	0.0981375	0.803635	0.975894	0.80513	1.18288	Gut microbiota abundance (genus Bilophila id.3170)
ebi-a-GCST90016971	MR Egger	16	0.23253	0.399854	0.570124	1.26179	0.576267	2.7628	Gut microbiota abundance (genus Bilophila id.3170)
ebi-a-GCST90016971	Simple mode	16	0.124191	0.252799	0.63035	1.13223	0.689841	1.85833	Gut microbiota abundance (genus Bilophila id.3170)
ebi-a-GCST90016971	Weighted median	16	0.0592342	0.120757	0.623763	1.06102	0.837404	1.34436	Gut microbiota abundance (genus Bilophila id.3170)
ebi-a-GCST90016971	Weighted mode	16	0.124191	0.225705	0.590257	1.13223	0.727465	1.76222	Gut microbiota abundance (genus Bilophila id.3170)
ebi-a-GCST90016972	Inverse variance weighted	2	0.0522592	0.21421	0.80726	1.05365	0.6924	1.60337	Gut microbiota abundance (genus Blautia id.1992)
ebi-a-GCST90016973	Inverse variance weighted	9	0.0950921	0.115398	0.409919	1.09976	0.87714	1.37888	Gut microbiota abundance (genus Butyricicoccus id.2055)
ebi-a-GCST90016973	MR Egger	9	0.228155	0.221237	0.336723	1.25628	0.814265	1.93824	Gut microbiota abundance (genus Butyricicoccus id.2055)
ebi-a-GCST90016973	Simple mode	9	0.130519	0.177429	0.482975	1.13942	0.804735	1.6133	Gut microbiota abundance (genus Butyricicoccus id.2055)
ebi-a-GCST90016973	Weighted median	9	0.123163	0.134026	0.358121	1.13107	0.869769	1.47087	Gut microbiota abundance (genus Butyricicoccus id.2055)
ebi-a-GCST90016973	Weighted mode	9	0.138862	0.140793	0.352882	1.14897	0.871889	1.51409	Gut microbiota abundance (genus Butyricicoccus id.2055)
ebi-a-GCST90016974	Inverse variance weighted	17	0.0831694	0.0723724	0.250479	1.08673	0.943008	1.25235	Gut microbiota abundance (genus Butyricimonas id.945)
ebi-a-GCST90016974	MR Egger	17	0.298919	0.261455	0.270839	1.3484	0.807725	2.25099	Gut microbiota abundance (genus Butyricimonas id.945)
ebi-a-GCST90016974	Simple mode	17	-0.00422461	0.191645	0.982686	0.995784	0.683965	1.44976	Gut microbiota abundance (genus Butyricimonas id.945)
ebi-a-GCST90016974	Weighted median	17	0.0430864	0.101154	0.670145	1.04403	0.856265	1.27296	Gut microbiota abundance (genus Butyricimonas id.945)
ebi-a-GCST90016974	Weighted mode	17	-0.00422461	0.194139	0.982908	0.995784	0.68063	1.45687	Gut microbiota abundance (genus Butyricimonas id.945)
ebi-a-GCST90016975	Inverse variance weighted	16	-0.00864418	0.0494435	0.861214	0.991393	0.899826	1.09228	Gut microbiota abundance (genus Butyrivibrio id.1993)
ebi-a-GCST90016975	MR Egger	16	0.258081	0.214268	0.248372	1.29444	0.85054	1.97002	Gut microbiota abundance (genus Butyrivibrio id.1993)
ebi-a-GCST90016975	Simple mode	16	0.106251	0.121616	0.396076	1.1121	0.876239	1.41145	Gut microbiota abundance (genus Butyrivibrio id.1993)
ebi-a-GCST90016975	Weighted median	16	0.0279264	0.0626328	0.655688	1.02832	0.909524	1.16263	Gut microbiota abundance (genus Butyrivibrio id.1993)
ebi-a-GCST90016975	Weighted mode	16	0.0992335	0.111073	0.385747	1.10432	0.888279	1.37291	Gut microbiota abundance (genus Butyrivibrio id.1993)
ebi-a-GCST90016976	Inverse variance weighted	13	0.0647496	0.0652782	0.321245	1.06689	0.93876	1.21251	Gut microbiota abundance (genus Candidatus Soleaferrea id.11350)
ebi-a-GCST90016976	MR Egger	13	-0.0924983	0.256885	0.725608	0.911651	0.551015	1.50832	Gut microbiota abundance (genus Candidatus Soleaferrea id.11350)
ebi-a-GCST90016976	Simple mode	13	0.103721	0.159625	0.528079	1.10929	0.811278	1.51677	Gut microbiota abundance (genus Candidatus Soleaferrea id.11350)
ebi-a-GCST90016976	Weighted median	13	0.0893152	0.0928655	0.336165	1.09343	0.911466	1.31171	Gut microbiota abundance (genus Candidatus Soleaferrea id.11350)
ebi-a-GCST90016976	Weighted mode	13	0.109948	0.132453	0.422693	1.11622	0.861001	1.44709	Gut microbiota abundance (genus Candidatus Soleaferrea id.11350)
ebi-a-GCST90016977	Inverse variance weighted	5	-0.0688854	0.0939781	0.463562	0.933434	0.776404	1.12222	Gut microbiota abundance (genus Catenibacterium id.2153)
ebi-a-GCST90016977	MR Egger	5	-0.393032	0.955171	0.708352	0.675007	0.103813	4.38901	Gut microbiota abundance (genus Catenibacterium id.2153)
ebi-a-GCST90016977	Simple mode	5	-0.167128	0.131682	0.273199	0.846091	0.653622	1.09523	Gut microbiota abundance (genus Catenibacterium id.2153)
ebi-a-GCST90016977	Weighted median	5	-0.116346	0.104769	0.266785	0.890167	0.72492	1.09308	Gut microbiota abundance (genus Catenibacterium id.2153)
ebi-a-GCST90016977	Weighted mode	5	-0.158724	0.136816	0.310525	0.853232	0.652539	1.11565	Gut microbiota abundance (genus Catenibacterium id.2153)
ebi-a-GCST90016978	Inverse variance weighted	11	-0.0219037	0.116723	0.851147	0.978334	0.77827	1.22983	Gut microbiota abundance (genus Christensenellaceae R 7group id.11283)
ebi-a-GCST90016978	MR Egger	11	-0.250534	0.368765	0.513985	0.778385	0.37783	1.60359	Gut microbiota abundance (genus Christensenellaceae R 7group id.11283)
ebi-a-GCST90016978	Simple mode	11	-0.147592	0.25429	0.574485	0.862783	0.524138	1.42023	Gut microbiota abundance (genus Christensenellaceae R 7group id.11283)
ebi-a-GCST90016978	Weighted median	11	-0.0829403	0.151101	0.583071	0.920406	0.684478	1.23765	Gut microbiota abundance (genus Christensenellaceae R 7group id.11283)
ebi-a-GCST90016978	Weighted mode	11	-0.143911	0.254552	0.584295	0.865964	0.5258	1.4262	Gut microbiota abundance (genus Christensenellaceae R 7group id.11283)
ebi-a-GCST90016979	Inverse variance weighted	11	0.00447303	0.0681544	0.947672	1.00448	0.878878	1.14804	Gut microbiota abundance (genus Clostridium innocuum group id.14397)
ebi-a-GCST90016979	MR Egger	11	0.167597	0.381506	0.670801	1.18246	0.559811	2.49765	Gut microbiota abundance (genus Clostridium innocuum group id.14397)
ebi-a-GCST90016979	Simple mode	11	-0.0793976	0.120619	0.525241	0.923673	0.729197	1.17001	Gut microbiota abundance (genus Clostridium innocuum group id.14397)
ebi-a-GCST90016979	Weighted median	11	-0.0619854	0.081433	0.446548	0.939897	0.80124	1.10255	Gut microbiota abundance (genus Clostridium innocuum group id.14397)
ebi-a-GCST90016979	Weighted mode	11	-0.0793976	0.122233	0.530612	0.923673	0.726895	1.17372	Gut microbiota abundance (genus Clostridium innocuum group id.14397)
ebi-a-GCST90016980	Inverse variance weighted	9	-0.0727486	0.113368	0.521066	0.929835	0.744569	1.1612	Gut microbiota abundance (genus Clostridium sensustricto1 id.1873)
ebi-a-GCST90016980	MR Egger	9	-0.158099	0.269813	0.576301	0.853765	0.503117	1.4488	Gut microbiota abundance (genus Clostridium sensustricto1 id.1873)
ebi-a-GCST90016980	Simple mode	9	-0.0772336	0.202479	0.712808	0.925674	0.62245	1.37661	Gut microbiota abundance (genus Clostridium sensustricto1 id.1873)
ebi-a-GCST90016980	Weighted median	9	-0.0766874	0.136688	0.574772	0.926179	0.708506	1.21073	Gut microbiota abundance (genus Clostridium sensustricto1 id.1873)
ebi-a-GCST90016980	Weighted mode	9	-0.0623172	0.156713	0.701287	0.939585	0.691097	1.27742	Gut microbiota abundance (genus Clostridium sensustricto1 id.1873)
ebi-a-GCST90016981	Inverse variance weighted	11	0.0373344	0.108303	0.730305	1.03804	0.839507	1.28352	Gut microbiota abundance (genus Collinsella id.815)
ebi-a-GCST90016981	MR Egger	11	0.351717	0.424964	0.429274	1.42151	0.618033	3.26953	Gut microbiota abundance (genus Collinsella id.815)
ebi-a-GCST90016981	Simple mode	11	-0.0805939	0.227177	0.730136	0.922568	0.591046	1.44004	Gut microbiota abundance (genus Collinsella id.815)
ebi-a-GCST90016981	Weighted median	11	-0.0360577	0.140241	0.797093	0.964585	0.732765	1.26974	Gut microbiota abundance (genus Collinsella id.815)
ebi-a-GCST90016981	Weighted mode	11	-0.083252	0.235888	0.731466	0.920119	0.579499	1.46095	Gut microbiota abundance (genus Collinsella id.815)
ebi-a-GCST90016982	Inverse variance weighted	14	-0.0531025	0.0793246	0.50322	0.948283	0.811737	1.1078	Gut microbiota abundance (genus Coprobacter id.949)
ebi-a-GCST90016982	MR Egger	14	-0.355079	0.232533	0.152678	0.701118	0.444483	1.10593	Gut microbiota abundance (genus Coprobacter id.949)
ebi-a-GCST90016982	Simple mode	14	-0.159394	0.129893	0.24154	0.852661	0.661011	1.09988	Gut microbiota abundance (genus Coprobacter id.949)
ebi-a-GCST90016982	Weighted median	14	-0.11793	0.0858898	0.169739	0.888758	0.751057	1.05171	Gut microbiota abundance (genus Coprobacter id.949)
ebi-a-GCST90016982	Weighted mode	14	-0.162975	0.136872	0.255054	0.849612	0.6497	1.11104	Gut microbiota abundance (genus Coprobacter id.949)
ebi-a-GCST90016983	Inverse variance weighted	13	-0.0100665	0.102939	0.922098	0.989984	0.809104	1.2113	Gut microbiota abundance (genus Coprococcus1 id.11301)
ebi-a-GCST90016983	MR Egger	13	-0.288326	0.250041	0.273304	0.749517	0.459137	1.22355	Gut microbiota abundance (genus Coprococcus1 id.11301)
ebi-a-GCST90016983	Simple mode	13	-0.104723	0.223133	0.647247	0.900574	0.581547	1.39461	Gut microbiota abundance (genus Coprococcus1 id.11301)
ebi-a-GCST90016983	Weighted median	13	-0.0467462	0.135306	0.72973	0.95433	0.732021	1.24415	Gut microbiota abundance (genus Coprococcus1 id.11301)
ebi-a-GCST90016983	Weighted mode	13	-0.0621188	0.171712	0.72382	0.939771	0.67121	1.31579	Gut microbiota abundance (genus Coprococcus1 id.11301)
ebi-a-GCST90016984	Inverse variance weighted	9	-0.127327	0.10555	0.227695	0.880446	0.715907	1.0828	Gut microbiota abundance (genus Coprococcus2 id.11302)
ebi-a-GCST90016984	MR Egger	9	-0.639728	0.582604	0.30851	0.527436	0.168363	1.65231	Gut microbiota abundance (genus Coprococcus2 id.11302)
ebi-a-GCST90016984	Simple mode	9	-0.0198643	0.227691	0.932623	0.980332	0.627421	1.53175	Gut microbiota abundance (genus Coprococcus2 id.11302)
ebi-a-GCST90016984	Weighted median	9	-0.00303366	0.140714	0.9828	0.996971	0.756667	1.31359	Gut microbiota abundance (genus Coprococcus2 id.11302)
ebi-a-GCST90016984	Weighted mode	9	-0.0198643	0.213272	0.928082	0.980332	0.645405	1.48907	Gut microbiota abundance (genus Coprococcus2 id.11302)
ebi-a-GCST90016985	Inverse variance weighted	9	-0.158741	0.140782	0.259503	0.853217	0.647475	1.12434	Gut microbiota abundance (genus Coprococcus3 id.11303)
ebi-a-GCST90016985	MR Egger	9	-0.951996	0.527233	0.113939	0.38597	0.13733	1.08478	Gut microbiota abundance (genus Coprococcus3 id.11303)
ebi-a-GCST90016985	Simple mode	9	0.190822	0.316057	0.56273	1.21024	0.651387	2.24857	Gut microbiota abundance (genus Coprococcus3 id.11303)
ebi-a-GCST90016985	Weighted median	9	-0.123443	0.175615	0.482106	0.883872	0.626473	1.24703	Gut microbiota abundance (genus Coprococcus3 id.11303)
ebi-a-GCST90016985	Weighted mode	9	0.195866	0.327035	0.565798	1.21636	0.640747	2.30909	Gut microbiota abundance (genus Coprococcus3 id.11303)
ebi-a-GCST90016986	Inverse variance weighted	10	-0.0453741	0.100949	0.653088	0.95564	0.784088	1.16473	Gut microbiota abundance (genus Defluviitaleaceae UCG011 id.11287)
ebi-a-GCST90016986	MR Egger	10	0.105927	0.375234	0.784883	1.11174	0.532841	2.31958	Gut microbiota abundance (genus Defluviitaleaceae UCG011 id.11287)
ebi-a-GCST90016986	Simple mode	10	0.133659	0.183087	0.483939	1.143	0.798363	1.63642	Gut microbiota abundance (genus Defluviitaleaceae UCG011 id.11287)
ebi-a-GCST90016986	Weighted median	10	0.0816473	0.120792	0.499082	1.08507	0.856326	1.37492	Gut microbiota abundance (genus Defluviitaleaceae UCG011 id.11287)
ebi-a-GCST90016986	Weighted mode	10	0.140786	0.152353	0.379557	1.15118	0.853998	1.55177	Gut microbiota abundance (genus Defluviitaleaceae UCG011 id.11287)
ebi-a-GCST90016987	Inverse variance weighted	10	0.0292029	0.0905156	0.746977	1.02963	0.862252	1.22951	Gut microbiota abundance (genus Desulfovibrio id.3173)
ebi-a-GCST90016987	MR Egger	10	0.112801	0.274318	0.691716	1.11941	0.65386	1.91643	Gut microbiota abundance (genus Desulfovibrio id.3173)
ebi-a-GCST90016987	Simple mode	10	-0.00622089	0.162272	0.970256	0.993798	0.723052	1.36592	Gut microbiota abundance (genus Desulfovibrio id.3173)
ebi-a-GCST90016987	Weighted median	10	-0.00654865	0.10896	0.952075	0.993473	0.80243	1.23	Gut microbiota abundance (genus Desulfovibrio id.3173)
ebi-a-GCST90016987	Weighted mode	10	-0.00864001	0.165697	0.959554	0.991397	0.716479	1.3718	Gut microbiota abundance (genus Desulfovibrio id.3173)
ebi-a-GCST90016988	Inverse variance weighted	12	-0.164088	0.127815	0.199215	0.848667	0.6606	1.09027	Gut microbiota abundance (genus Dialister id.2183)
ebi-a-GCST90016988	MR Egger	12	-1.18801	0.451285	0.0250543	0.304828	0.125867	0.738237	Gut microbiota abundance (genus Dialister id.2183)
ebi-a-GCST90016988	Simple mode	12	-0.0167124	0.225019	0.942128	0.983427	0.632706	1.52856	Gut microbiota abundance (genus Dialister id.2183)
ebi-a-GCST90016988	Weighted median	12	-0.0688409	0.137255	0.615982	0.933475	0.713294	1.22162	Gut microbiota abundance (genus Dialister id.2183)
ebi-a-GCST90016988	Weighted mode	12	-0.0167124	0.208609	0.937586	0.983427	0.653387	1.48018	Gut microbiota abundance (genus Dialister id.2183)
ebi-a-GCST90016989	Inverse variance weighted	12	0.00226262	0.108208	0.983318	1.00227	0.810726	1.23906	Gut microbiota abundance (genus Dorea id.1997)
ebi-a-GCST90016989	MR Egger	12	-0.366469	0.308631	0.262508	0.693178	0.378558	1.26928	Gut microbiota abundance (genus Dorea id.1997)
ebi-a-GCST90016989	Simple mode	12	0.0497389	0.220434	0.825619	1.051	0.682282	1.61897	Gut microbiota abundance (genus Dorea id.1997)
ebi-a-GCST90016989	Weighted median	12	0.0388391	0.151948	0.798253	1.0396	0.771839	1.40026	Gut microbiota abundance (genus Dorea id.1997)
ebi-a-GCST90016989	Weighted mode	12	0.0461198	0.223231	0.840096	1.0472	0.676101	1.62199	Gut microbiota abundance (genus Dorea id.1997)
ebi-a-GCST90016990	Inverse variance weighted	11	0.00369497	0.0792056	0.962792	1.0037	0.859377	1.17227	Gut microbiota abundance (genus Eggerthella id.819)
ebi-a-GCST90016990	MR Egger	11	0.520383	0.348989	0.170123	1.68267	0.849052	3.33477	Gut microbiota abundance (genus Eggerthella id.819)
ebi-a-GCST90016990	Simple mode	11	-0.230723	0.210535	0.298817	0.79396	0.525518	1.19952	Gut microbiota abundance (genus Eggerthella id.819)
ebi-a-GCST90016990	Weighted median	11	0.0588084	0.0985148	0.55054	1.06057	0.874345	1.28646	Gut microbiota abundance (genus Eggerthella id.819)
ebi-a-GCST90016990	Weighted mode	11	-0.239981	0.214527	0.28944	0.786643	0.516616	1.19781	Gut microbiota abundance (genus Eggerthella id.819)
ebi-a-GCST90016991	Inverse variance weighted	12	0.0674607	0.0649767	0.299163	1.06979	0.941865	1.21509	Gut microbiota abundance (genus Eisenbergiella id.11304)
ebi-a-GCST90016991	MR Egger	12	0.261409	0.498735	0.611598	1.29876	0.488649	3.45192	Gut microbiota abundance (genus Eisenbergiella id.11304)
ebi-a-GCST90016991	Simple mode	12	0.0341796	0.137853	0.808747	1.03477	0.789771	1.35577	Gut microbiota abundance (genus Eisenbergiella id.11304)
ebi-a-GCST90016991	Weighted median	12	0.0565232	0.0793693	0.476369	1.05815	0.905706	1.23626	Gut microbiota abundance (genus Eisenbergiella id.11304)
ebi-a-GCST90016991	Weighted mode	12	0.0369692	0.12854	0.778992	1.03766	0.806567	1.33497	Gut microbiota abundance (genus Eisenbergiella id.11304)
ebi-a-GCST90016992	Inverse variance weighted	8	-0.014865	0.123463	0.904166	0.985245	0.773482	1.25498	Gut microbiota abundance (genus Enterorhabdus id.820)
ebi-a-GCST90016992	MR Egger	8	-0.135495	0.348549	0.710888	0.873283	0.441026	1.7292	Gut microbiota abundance (genus Enterorhabdus id.820)
ebi-a-GCST90016992	Simple mode	8	0.116344	0.235258	0.636068	1.12338	0.708389	1.78149	Gut microbiota abundance (genus Enterorhabdus id.820)
ebi-a-GCST90016992	Weighted median	8	0.111142	0.129417	0.390456	1.11755	0.867175	1.44022	Gut microbiota abundance (genus Enterorhabdus id.820)
ebi-a-GCST90016992	Weighted mode	8	0.125341	0.177528	0.50298	1.13354	0.800424	1.60528	Gut microbiota abundance (genus Enterorhabdus id.820)
ebi-a-GCST90016993	Inverse variance weighted	16	-0.104501	0.0718927	0.146067	0.900774	0.782383	1.03708	Gut microbiota abundance (genus Erysipelatoclostridium id.11381)
ebi-a-GCST90016993	MR Egger	16	-0.429265	0.289489	0.160277	0.650987	0.369109	1.14813	Gut microbiota abundance (genus Erysipelatoclostridium id.11381)
ebi-a-GCST90016993	Simple mode	16	-0.23338	0.200059	0.261602	0.791852	0.534996	1.17203	Gut microbiota abundance (genus Erysipelatoclostridium id.11381)
ebi-a-GCST90016993	Weighted median	16	-0.106046	0.102599	0.301325	0.899383	0.735547	1.09971	Gut microbiota abundance (genus Erysipelatoclostridium id.11381)
ebi-a-GCST90016993	Weighted mode	16	-0.219265	0.167621	0.210531	0.803109	0.578219	1.11547	Gut microbiota abundance (genus Erysipelatoclostridium id.11381)
ebi-a-GCST90016994	Wald ratio	1	0.717287	0.259332	0.00567644	2.04887	1.23244	3.40613	Gut microbiota abundance (genus Erysipelotrichaceae UCG003 id.11384)
ebi-a-GCST90016995	Inverse variance weighted	15	0.0298258	0.0950521	0.753685	1.03028	0.855152	1.24126	Gut microbiota abundance (genus Escherichia Shigella id.3504)
ebi-a-GCST90016995	MR Egger	15	-0.175947	0.281916	0.543352	0.838662	0.482631	1.45733	Gut microbiota abundance (genus Escherichia Shigella id.3504)
ebi-a-GCST90016995	Simple mode	15	-0.171452	0.193601	0.390793	0.842441	0.576425	1.23122	Gut microbiota abundance (genus Escherichia Shigella id.3504)
ebi-a-GCST90016995	Weighted median	15	-0.0727849	0.116334	0.531543	0.929801	0.740226	1.16793	Gut microbiota abundance (genus Escherichia Shigella id.3504)
ebi-a-GCST90016995	Weighted mode	15	-0.184427	0.168918	0.293349	0.831581	0.597198	1.15795	Gut microbiota abundance (genus Escherichia Shigella id.3504)
ebi-a-GCST90016996	Inverse variance weighted	11	0.0343201	0.0692239	0.620047	1.03492	0.903609	1.1853	Gut microbiota abundance (genus Eubacterium brachy group id.11296)
ebi-a-GCST90016996	MR Egger	11	0.167661	0.246734	0.513904	1.18254	0.729104	1.91796	Gut microbiota abundance (genus Eubacterium brachy group id.11296)
ebi-a-GCST90016996	Simple mode	11	-0.0719446	0.127724	0.58565	0.930582	0.724493	1.1953	Gut microbiota abundance (genus Eubacterium brachy group id.11296)
ebi-a-GCST90016996	Weighted median	11	-0.0274296	0.0792131	0.729135	0.972943	0.833029	1.13636	Gut microbiota abundance (genus Eubacterium brachy group id.11296)
ebi-a-GCST90016996	Weighted mode	11	-0.0691767	0.114969	0.560766	0.933162	0.744893	1.16902	Gut microbiota abundance (genus Eubacterium brachy group id.11296)
ebi-a-GCST90016997	Inverse variance weighted	15	0.151722	0.105887	0.151897	1.16384	0.945712	1.43227	Gut microbiota abundance (genus Eubacterium coprostanoligenes group id.11375)
ebi-a-GCST90016997	MR Egger	15	-0.313784	0.419044	0.467305	0.730677	0.321387	1.6612	Gut microbiota abundance (genus Eubacterium coprostanoligenes group id.11375)
ebi-a-GCST90016997	Simple mode	15	0.0677377	0.255499	0.794782	1.07008	0.648534	1.76565	Gut microbiota abundance (genus Eubacterium coprostanoligenes group id.11375)
ebi-a-GCST90016997	Weighted median	15	0.0563208	0.137372	0.681815	1.05794	0.808214	1.38482	Gut microbiota abundance (genus Eubacterium coprostanoligenes group id.11375)
ebi-a-GCST90016997	Weighted mode	15	0.0513134	0.234749	0.830125	1.05265	0.66445	1.66766	Gut microbiota abundance (genus Eubacterium coprostanoligenes group id.11375)
ebi-a-GCST90016998	Inverse variance weighted	11	-0.0815095	0.101349	0.421256	0.921724	0.755668	1.12427	Gut microbiota abundance (genus Eubacterium eligens group id.14372)
ebi-a-GCST90016998	MR Egger	11	0.0235101	0.302451	0.939742	1.02379	0.565925	1.85209	Gut microbiota abundance (genus Eubacterium eligens group id.14372)
ebi-a-GCST90016998	Simple mode	11	0.164709	0.256367	0.535019	1.17905	0.713358	1.94875	Gut microbiota abundance (genus Eubacterium eligens group id.14372)
ebi-a-GCST90016998	Weighted median	11	-0.0666889	0.143885	0.643014	0.935486	0.705603	1.24026	Gut microbiota abundance (genus Eubacterium eligens group id.14372)
ebi-a-GCST90016998	Weighted mode	11	0.16878	0.285311	0.567273	1.18386	0.676766	2.07091	Gut microbiota abundance (genus Eubacterium eligens group id.14372)
ebi-a-GCST90016999	Inverse variance weighted	9	-0.0511347	0.0616999	0.407238	0.950151	0.841923	1.07229	Gut microbiota abundance (genus Eubacterium fissicatena group id.14373)
ebi-a-GCST90016999	MR Egger	9	0.205518	0.328217	0.551071	1.22816	0.645463	2.33689	Gut microbiota abundance (genus Eubacterium fissicatena group id.14373)
ebi-a-GCST90016999	Simple mode	9	-0.000185632	0.132489	0.998916	0.999814	0.771156	1.29627	Gut microbiota abundance (genus Eubacterium fissicatena group id.14373)
ebi-a-GCST90016999	Weighted median	9	-0.0211661	0.0843065	0.801767	0.979056	0.829936	1.15497	Gut microbiota abundance (genus Eubacterium fissicatena group id.14373)
ebi-a-GCST90016999	Weighted mode	9	0.00629029	0.129229	0.962371	1.00631	0.781142	1.29638	Gut microbiota abundance (genus Eubacterium fissicatena group id.14373)
ebi-a-GCST90017000	Inverse variance weighted	16	0.0396439	0.0820958	0.629168	1.04044	0.8858	1.22208	Gut microbiota abundance (genus Eubacterium hallii group id.11338)
ebi-a-GCST90017000	MR Egger	16	0.157628	0.171732	0.374228	1.17073	0.836134	1.63922	Gut microbiota abundance (genus Eubacterium hallii group id.11338)
ebi-a-GCST90017000	Simple mode	16	0.117722	0.173095	0.506805	1.12493	0.801279	1.57931	Gut microbiota abundance (genus Eubacterium hallii group id.11338)
ebi-a-GCST90017000	Weighted median	16	0.0897098	0.109258	0.411602	1.09386	0.882994	1.35507	Gut microbiota abundance (genus Eubacterium hallii group id.11338)
ebi-a-GCST90017000	Weighted mode	16	0.108639	0.164251	0.518373	1.11476	0.80792	1.53814	Gut microbiota abundance (genus Eubacterium hallii group id.11338)
ebi-a-GCST90017001	Inverse variance weighted	11	0.0514041	0.0595178	0.387766	1.05275	0.936832	1.18301	Gut microbiota abundance (genus Eubacterium nodatum group id.11297)
ebi-a-GCST90017001	MR Egger	11	-0.428889	0.22921	0.0941245	0.651232	0.415555	1.02057	Gut microbiota abundance (genus Eubacterium nodatum group id.11297)
ebi-a-GCST90017001	Simple mode	11	0.162267	0.130749	0.242909	1.17617	0.910282	1.51973	Gut microbiota abundance (genus Eubacterium nodatum group id.11297)
ebi-a-GCST90017001	Weighted median	11	0.125475	0.0763438	0.10027	1.13369	0.97613	1.31667	Gut microbiota abundance (genus Eubacterium nodatum group id.11297)
ebi-a-GCST90017001	Weighted mode	11	0.169407	0.140579	0.25592	1.1846	0.89931	1.5604	Gut microbiota abundance (genus Eubacterium nodatum group id.11297)
ebi-a-GCST90017002	Inverse variance weighted	6	-0.11197	0.143065	0.433835	0.894071	0.675449	1.18346	Gut microbiota abundance (genus Eubacterium oxidoreducens group id.11339)
ebi-a-GCST90017002	MR Egger	6	-0.887075	0.390297	0.0854608	0.411859	0.191655	0.885065	Gut microbiota abundance (genus Eubacterium oxidoreducens group id.11339)
ebi-a-GCST90017002	Simple mode	6	-0.349557	0.27822	0.264473	0.705	0.408661	1.21623	Gut microbiota abundance (genus Eubacterium oxidoreducens group id.11339)
ebi-a-GCST90017002	Weighted median	6	-0.120833	0.121922	0.321652	0.886182	0.697817	1.12539	Gut microbiota abundance (genus Eubacterium oxidoreducens group id.11339)
ebi-a-GCST90017002	Weighted mode	6	-0.35387	0.291585	0.279093	0.701966	0.396382	1.24314	Gut microbiota abundance (genus Eubacterium oxidoreducens group id.11339)
ebi-a-GCST90017003	Inverse variance weighted	12	-0.229807	0.162165	0.156448	0.794687	0.578307	1.09203	Gut microbiota abundance (genus Eubacterium rectale group id.14374)
ebi-a-GCST90017003	MR Egger	12	-0.206134	0.484645	0.679604	0.813724	0.314731	2.10385	Gut microbiota abundance (genus Eubacterium rectale group id.14374)
ebi-a-GCST90017003	Simple mode	12	0.0854121	0.246589	0.735596	1.08917	0.671728	1.76602	Gut microbiota abundance (genus Eubacterium rectale group id.14374)
ebi-a-GCST90017003	Weighted median	12	0.00540704	0.158417	0.972772	1.00542	0.737057	1.3715	Gut microbiota abundance (genus Eubacterium rectale group id.14374)
ebi-a-GCST90017003	Weighted mode	12	0.0774264	0.221645	0.73344	1.0805	0.699774	1.66838	Gut microbiota abundance (genus Eubacterium rectale group id.14374)
ebi-a-GCST90017004	Inverse variance weighted	19	-0.0268888	0.0587117	0.646966	0.973469	0.867653	1.09219	Gut microbiota abundance (genus Eubacterium ruminantium group id.11340)
ebi-a-GCST90017004	MR Egger	19	-0.166786	0.209188	0.436271	0.846381	0.561695	1.27535	Gut microbiota abundance (genus Eubacterium ruminantium group id.11340)
ebi-a-GCST90017004	Simple mode	19	-0.142586	0.136521	0.310114	0.867113	0.66354	1.13314	Gut microbiota abundance (genus Eubacterium ruminantium group id.11340)
ebi-a-GCST90017004	Weighted median	19	-0.120818	0.0777711	0.120302	0.886195	0.760903	1.03212	Gut microbiota abundance (genus Eubacterium ruminantium group id.11340)
ebi-a-GCST90017004	Weighted mode	19	-0.14004	0.137945	0.323472	0.869324	0.663377	1.13921	Gut microbiota abundance (genus Eubacterium ruminantium group id.11340)
ebi-a-GCST90017005	Inverse variance weighted	16	-0.126301	0.0925295	0.172259	0.88135	0.735166	1.0566	Gut microbiota abundance (genus Eubacterium ventriosum group id.11341)
ebi-a-GCST90017005	MR Egger	16	-0.331282	0.40268	0.424475	0.718003	0.326105	1.58086	Gut microbiota abundance (genus Eubacterium ventriosum group id.11341)
ebi-a-GCST90017005	Simple mode	16	-0.111653	0.216966	0.614324	0.894354	0.584553	1.36834	Gut microbiota abundance (genus Eubacterium ventriosum group id.11341)
ebi-a-GCST90017005	Weighted median	16	-0.104342	0.124479	0.401901	0.900917	0.705873	1.14986	Gut microbiota abundance (genus Eubacterium ventriosum group id.11341)
ebi-a-GCST90017005	Weighted mode	16	-0.0976134	0.218231	0.661054	0.906999	0.591351	1.39113	Gut microbiota abundance (genus Eubacterium ventriosum group id.11341)
ebi-a-GCST90017006	Inverse variance weighted	11	0.090096	0.100635	0.370639	1.09428	0.898393	1.33288	Gut microbiota abundance (genus Eubacterium xylanophilum group id.14375)
ebi-a-GCST90017006	MR Egger	11	0.0514849	0.330759	0.879739	1.05283	0.550569	2.0133	Gut microbiota abundance (genus Eubacterium xylanophilum group id.14375)
ebi-a-GCST90017006	Simple mode	11	0.151413	0.228957	0.523354	1.16348	0.742789	1.82243	Gut microbiota abundance (genus Eubacterium xylanophilum group id.14375)
ebi-a-GCST90017006	Weighted median	11	0.119827	0.132766	0.366768	1.1273	0.869016	1.46236	Gut microbiota abundance (genus Eubacterium xylanophilum group id.14375)
ebi-a-GCST90017006	Weighted mode	11	0.0948553	0.244065	0.705683	1.0995	0.681464	1.77397	Gut microbiota abundance (genus Eubacterium xylanophilum group id.14375)
ebi-a-GCST90017007	Inverse variance weighted	13	0.0917662	0.0901037	0.308463	1.09611	0.918662	1.30783	Gut microbiota abundance (genus Faecalibacterium id.2057)
ebi-a-GCST90017007	MR Egger	13	0.119781	0.185981	0.532743	1.12725	0.782906	1.62305	Gut microbiota abundance (genus Faecalibacterium id.2057)
ebi-a-GCST90017007	Simple mode	13	0.0581135	0.190146	0.765127	1.05984	0.730101	1.53849	Gut microbiota abundance (genus Faecalibacterium id.2057)
ebi-a-GCST90017007	Weighted median	13	0.133752	0.121541	0.271126	1.14311	0.900804	1.45059	Gut microbiota abundance (genus Faecalibacterium id.2057)
ebi-a-GCST90017007	Weighted mode	13	0.160478	0.155883	0.32356	1.17407	0.864977	1.59362	Gut microbiota abundance (genus Faecalibacterium id.2057)
ebi-a-GCST90017008	Inverse variance weighted	15	0.0866846	0.0898182	0.334489	1.09055	0.914517	1.30047	Gut microbiota abundance (genus Family XIII AD3011 group id.11293)
ebi-a-GCST90017008	MR Egger	15	-0.224574	0.435152	0.614462	0.798856	0.340455	1.87447	Gut microbiota abundance (genus Family XIII AD3011 group id.11293)
ebi-a-GCST90017008	Simple mode	15	-0.0346176	0.233105	0.884061	0.965975	0.611706	1.52542	Gut microbiota abundance (genus Family XIII AD3011 group id.11293)
ebi-a-GCST90017008	Weighted median	15	0.0646614	0.119725	0.58914	1.0668	0.843665	1.34894	Gut microbiota abundance (genus Family XIII AD3011 group id.11293)
ebi-a-GCST90017008	Weighted mode	15	-0.0213899	0.225981	0.925931	0.978837	0.628567	1.5243	Gut microbiota abundance (genus Family XIII AD3011 group id.11293)
ebi-a-GCST90017009	Inverse variance weighted	10	0.0379976	0.124433	0.760089	1.03873	0.813921	1.32563	Gut microbiota abundance (genus Family XIII UCG001 id.11294)
ebi-a-GCST90017009	MR Egger	10	0.0133729	0.382328	0.972955	1.01346	0.479031	2.14413	Gut microbiota abundance (genus Family XIII UCG001 id.11294)
ebi-a-GCST90017009	Simple mode	10	-0.0606972	0.241962	0.80756	0.941108	0.585703	1.51217	Gut microbiota abundance (genus Family XIII UCG001 id.11294)
ebi-a-GCST90017009	Weighted median	10	0.0257094	0.140355	0.854662	1.02604	0.779278	1.35095	Gut microbiota abundance (genus Family XIII UCG001 id.11294)
ebi-a-GCST90017009	Weighted mode	10	-0.0193628	0.198441	0.924409	0.980823	0.664775	1.44713	Gut microbiota abundance (genus Family XIII UCG001 id.11294)
ebi-a-GCST90017010	Inverse variance weighted	8	0.0366734	0.105151	0.727264	1.03735	0.844152	1.27478	Gut microbiota abundance (genus Flavonifractor id.2059)
ebi-a-GCST90017010	MR Egger	8	-0.226937	0.406428	0.596798	0.796971	0.359322	1.76767	Gut microbiota abundance (genus Flavonifractor id.2059)
ebi-a-GCST90017010	Simple mode	8	0.0485148	0.201132	0.816307	1.04971	0.707722	1.55696	Gut microbiota abundance (genus Flavonifractor id.2059)
ebi-a-GCST90017010	Weighted median	8	0.0427322	0.133427	0.748766	1.04366	0.803495	1.35561	Gut microbiota abundance (genus Flavonifractor id.2059)
ebi-a-GCST90017010	Weighted mode	8	0.0509994	0.20296	0.808816	1.05232	0.706945	1.56643	Gut microbiota abundance (genus Flavonifractor id.2059)
ebi-a-GCST90017011	Inverse variance weighted	18	-0.0115385	0.100035	0.908171	0.988528	0.812527	1.20265	Gut microbiota abundance (genus Fusicatenibacter id.11305)
ebi-a-GCST90017011	MR Egger	18	0.0652903	0.409049	0.875182	1.06747	0.478813	2.37982	Gut microbiota abundance (genus Fusicatenibacter id.11305)
ebi-a-GCST90017011	Simple mode	18	-0.164254	0.22799	0.481041	0.848527	0.542746	1.32658	Gut microbiota abundance (genus Fusicatenibacter id.11305)
ebi-a-GCST90017011	Weighted median	18	-0.123694	0.127109	0.330489	0.88365	0.688784	1.13365	Gut microbiota abundance (genus Fusicatenibacter id.11305)
ebi-a-GCST90017011	Weighted mode	18	-0.158653	0.223734	0.487865	0.853292	0.550366	1.32295	Gut microbiota abundance (genus Fusicatenibacter id.11305)
ebi-a-GCST90017012	Inverse variance weighted	14	-0.0277716	0.0569191	0.62561	0.97261	0.869938	1.0874	Gut microbiota abundance (genus Gordonibacter id.821)
ebi-a-GCST90017012	MR Egger	14	0.119602	0.232698	0.616597	1.12705	0.714277	1.77836	Gut microbiota abundance (genus Gordonibacter id.821)
ebi-a-GCST90017012	Simple mode	14	-0.0216476	0.107727	0.843848	0.978585	0.792318	1.20864	Gut microbiota abundance (genus Gordonibacter id.821)
ebi-a-GCST90017012	Weighted median	14	-0.023598	0.0658621	0.720123	0.976678	0.858398	1.11126	Gut microbiota abundance (genus Gordonibacter id.821)
ebi-a-GCST90017012	Weighted mode	14	-0.00852085	0.107329	0.937932	0.991515	0.803413	1.22366	Gut microbiota abundance (genus Gordonibacter id.821)
ebi-a-GCST90017013	Inverse variance weighted	13	0.0388477	0.0714539	0.586665	1.03961	0.90375	1.1959	Gut microbiota abundance (genus Haemophilus id.3698)
ebi-a-GCST90017013	MR Egger	13	-0.0237438	0.185716	0.900575	0.976536	0.678584	1.40531	Gut microbiota abundance (genus Haemophilus id.3698)
ebi-a-GCST90017013	Simple mode	13	0.127795	0.150067	0.411118	1.13632	0.846761	1.5249	Gut microbiota abundance (genus Haemophilus id.3698)
ebi-a-GCST90017013	Weighted median	13	0.0965472	0.100033	0.334466	1.10136	0.905275	1.33992	Gut microbiota abundance (genus Haemophilus id.3698)
ebi-a-GCST90017013	Weighted mode	13	0.14847	0.148507	0.337164	1.16006	0.867098	1.552	Gut microbiota abundance (genus Haemophilus id.3698)
ebi-a-GCST90017014	Inverse variance weighted	14	-0.0990926	0.0637712	0.120214	0.905659	0.799248	1.02624	Gut microbiota abundance (genus Holdemanella id.11393)
ebi-a-GCST90017014	MR Egger	14	-0.225909	0.1952	0.269659	0.79779	0.544165	1.16963	Gut microbiota abundance (genus Holdemanella id.11393)
ebi-a-GCST90017014	Simple mode	14	-0.128405	0.165381	0.451397	0.879497	0.636003	1.21621	Gut microbiota abundance (genus Holdemanella id.11393)
ebi-a-GCST90017014	Weighted median	14	-0.113713	0.0901472	0.207158	0.892514	0.747963	1.065	Gut microbiota abundance (genus Holdemanella id.11393)
ebi-a-GCST90017014	Weighted mode	14	-0.139765	0.156351	0.387619	0.869563	0.640047	1.18138	Gut microbiota abundance (genus Holdemanella id.11393)
ebi-a-GCST90017015	Inverse variance weighted	18	-0.0734386	0.0627238	0.241669	0.929193	0.821702	1.05075	Gut microbiota abundance (genus Holdemania id.2157)
ebi-a-GCST90017015	MR Egger	18	-0.211569	0.182701	0.263855	0.809313	0.565716	1.1578	Gut microbiota abundance (genus Holdemania id.2157)
ebi-a-GCST90017015	Simple mode	18	0.0205188	0.142274	0.887022	1.02073	0.772335	1.34902	Gut microbiota abundance (genus Holdemania id.2157)
ebi-a-GCST90017015	Weighted median	18	-0.0403559	0.089722	0.652863	0.960448	0.805565	1.14511	Gut microbiota abundance (genus Holdemania id.2157)
ebi-a-GCST90017015	Weighted mode	18	-0.0425321	0.13189	0.75102	0.95836	0.740051	1.24107	Gut microbiota abundance (genus Holdemania id.2157)
ebi-a-GCST90017016	Inverse variance weighted	11	0.00189904	0.0552318	0.972572	1.0019	0.899105	1.11645	Gut microbiota abundance (genus Howardella id.2000)
ebi-a-GCST90017016	MR Egger	11	-0.0314382	0.254312	0.904333	0.969051	0.588669	1.59522	Gut microbiota abundance (genus Howardella id.2000)
ebi-a-GCST90017016	Simple mode	11	0.0182993	0.110425	0.871682	1.01847	0.82026	1.26457	Gut microbiota abundance (genus Howardella id.2000)
ebi-a-GCST90017016	Weighted median	11	0.0147174	0.0760504	0.846551	1.01483	0.874291	1.17795	Gut microbiota abundance (genus Howardella id.2000)
ebi-a-GCST90017016	Weighted mode	11	0.0166414	0.116235	0.888999	1.01678	0.80963	1.27693	Gut microbiota abundance (genus Howardella id.2000)
ebi-a-GCST90017017	Inverse variance weighted	5	-0.0281577	0.0855014	0.74191	0.972235	0.822226	1.14961	Gut microbiota abundance (genus Hungatella id.11306)
ebi-a-GCST90017017	MR Egger	5	0.0882324	0.535567	0.879619	1.09224	0.382327	3.12034	Gut microbiota abundance (genus Hungatella id.11306)
ebi-a-GCST90017017	Simple mode	5	0.0801382	0.147145	0.614956	1.08344	0.81199	1.44563	Gut microbiota abundance (genus Hungatella id.11306)
ebi-a-GCST90017017	Weighted median	5	0.0498564	0.108031	0.644438	1.05112	0.85054	1.299	Gut microbiota abundance (genus Hungatella id.11306)
ebi-a-GCST90017017	Weighted mode	5	0.0814009	0.1602	0.638108	1.08481	0.792478	1.48497	Gut microbiota abundance (genus Hungatella id.11306)
ebi-a-GCST90017018	Inverse variance weighted	15	-0.07277	0.0829048	0.380077	0.929815	0.790363	1.09387	Gut microbiota abundance (genus Intestinibacter id.11345)
ebi-a-GCST90017018	MR Egger	15	-0.0352345	0.272609	0.899139	0.965379	0.565781	1.6472	Gut microbiota abundance (genus Intestinibacter id.11345)
ebi-a-GCST90017018	Simple mode	15	-0.108765	0.205892	0.605588	0.896941	0.599108	1.34283	Gut microbiota abundance (genus Intestinibacter id.11345)
ebi-a-GCST90017018	Weighted median	15	-0.11214	0.108993	0.30354	0.893919	0.721974	1.10682	Gut microbiota abundance (genus Intestinibacter id.11345)
ebi-a-GCST90017018	Weighted mode	15	-0.0864762	0.18237	0.642682	0.917157	0.641516	1.31123	Gut microbiota abundance (genus Intestinibacter id.11345)
ebi-a-GCST90017019	Inverse variance weighted	20	0.0149284	0.0868071	0.86346	1.01504	0.856232	1.2033	Gut microbiota abundance (genus Intestinimonas id.2062)
ebi-a-GCST90017019	MR Egger	20	0.410088	0.199382	0.0544963	1.50695	1.01949	2.22749	Gut microbiota abundance (genus Intestinimonas id.2062)
ebi-a-GCST90017019	Simple mode	20	-0.166166	0.252139	0.517789	0.846906	0.516666	1.38823	Gut microbiota abundance (genus Intestinimonas id.2062)
ebi-a-GCST90017019	Weighted median	20	0.0361755	0.104036	0.728049	1.03684	0.845578	1.27136	Gut microbiota abundance (genus Intestinimonas id.2062)
ebi-a-GCST90017019	Weighted mode	20	-0.138614	0.250388	0.586311	0.870564	0.532926	1.42212	Gut microbiota abundance (genus Intestinimonas id.2062)
ebi-a-GCST90017020	Inverse variance weighted	13	0.153021	0.110543	0.166276	1.16535	0.93834	1.44728	Gut microbiota abundance (genus Lachnoclostridium id.11308)
ebi-a-GCST90017020	MR Egger	13	0.297003	0.401051	0.47447	1.34582	0.613205	2.95371	Gut microbiota abundance (genus Lachnoclostridium id.11308)
ebi-a-GCST90017020	Simple mode	13	0.151944	0.241452	0.540953	1.1641	0.725204	1.8686	Gut microbiota abundance (genus Lachnoclostridium id.11308)
ebi-a-GCST90017020	Weighted median	13	0.150592	0.145434	0.300452	1.16252	0.874189	1.54596	Gut microbiota abundance (genus Lachnoclostridium id.11308)
ebi-a-GCST90017020	Weighted mode	13	0.151944	0.237886	0.535002	1.1641	0.730291	1.85559	Gut microbiota abundance (genus Lachnoclostridium id.11308)
ebi-a-GCST90017021	Inverse variance weighted	15	0.0102454	0.105648	0.922745	1.0103	0.821335	1.24274	Gut microbiota abundance (genus Lachnospiraceae FCS020 group id.11314)
ebi-a-GCST90017021	MR Egger	15	0.279896	0.267528	0.314519	1.32299	0.783128	2.23502	Gut microbiota abundance (genus Lachnospiraceae FCS020 group id.11314)
ebi-a-GCST90017021	Simple mode	15	-0.203424	0.27674	0.474431	0.815933	0.474338	1.40353	Gut microbiota abundance (genus Lachnospiraceae FCS020 group id.11314)
ebi-a-GCST90017021	Weighted median	15	-0.123747	0.127346	0.331183	0.883604	0.688427	1.13411	Gut microbiota abundance (genus Lachnospiraceae FCS020 group id.11314)
ebi-a-GCST90017021	Weighted mode	15	-0.193407	0.274661	0.492877	0.824146	0.48107	1.41189	Gut microbiota abundance (genus Lachnospiraceae FCS020 group id.11314)
ebi-a-GCST90017022	Inverse variance weighted	10	0.173063	0.0738684	0.019137	1.18894	1.02868	1.37416	Gut microbiota abundance (genus Lachnospiraceae NC2004 group id.11316)
ebi-a-GCST90017022	MR Egger	10	0.363209	0.31518	0.282432	1.43794	0.775271	2.66702	Gut microbiota abundance (genus Lachnospiraceae NC2004 group id.11316)
ebi-a-GCST90017022	Simple mode	10	0.314121	0.172717	0.102313	1.36906	0.975892	1.92062	Gut microbiota abundance (genus Lachnospiraceae NC2004 group id.11316)
ebi-a-GCST90017022	Weighted median	10	0.246313	0.0964149	0.0106274	1.2793	1.05902	1.5454	Gut microbiota abundance (genus Lachnospiraceae NC2004 group id.11316)
ebi-a-GCST90017022	Weighted mode	10	0.309088	0.160998	0.0870807	1.36218	0.993553	1.86758	Gut microbiota abundance (genus Lachnospiraceae NC2004 group id.11316)
ebi-a-GCST90017023	Inverse variance weighted	4	-0.391881	0.327984	0.232159	0.675784	0.355322	1.28527	Gut microbiota abundance (genus Lachnospiraceae ND3007 group id.11317)
ebi-a-GCST90017023	MR Egger	4	-3.59401	6.0632	0.613439	0.0274878	1.89687e-07	3983.28	Gut microbiota abundance (genus Lachnospiraceae ND3007 group id.11317)
ebi-a-GCST90017023	Simple mode	4	-0.0833967	0.341795	0.822968	0.919986	0.470804	1.79772	Gut microbiota abundance (genus Lachnospiraceae ND3007 group id.11317)
ebi-a-GCST90017023	Weighted median	4	-0.193507	0.266526	0.467817	0.824064	0.488753	1.38942	Gut microbiota abundance (genus Lachnospiraceae ND3007 group id.11317)
ebi-a-GCST90017023	Weighted mode	4	-0.0905742	0.316745	0.793523	0.913407	0.490959	1.69935	Gut microbiota abundance (genus Lachnospiraceae ND3007 group id.11317)
ebi-a-GCST90017024	Inverse variance weighted	16	0.0341258	0.0881513	0.698662	1.03471	0.870532	1.22986	Gut microbiota abundance (genus Lachnospiraceae NK4A136 group id.11319)
ebi-a-GCST90017024	MR Egger	16	0.0182238	0.190465	0.925131	1.01839	0.701111	1.47925	Gut microbiota abundance (genus Lachnospiraceae NK4A136 group id.11319)
ebi-a-GCST90017024	Simple mode	16	-0.0647399	0.25048	0.799562	0.937311	0.573682	1.53143	Gut microbiota abundance (genus Lachnospiraceae NK4A136 group id.11319)
ebi-a-GCST90017024	Weighted median	16	-0.00274517	0.127369	0.982805	0.997259	0.776942	1.28005	Gut microbiota abundance (genus Lachnospiraceae NK4A136 group id.11319)
ebi-a-GCST90017024	Weighted mode	16	-0.113269	0.331771	0.737533	0.89291	0.466014	1.71087	Gut microbiota abundance (genus Lachnospiraceae NK4A136 group id.11319)
ebi-a-GCST90017025	Inverse variance weighted	16	-0.0331628	0.0909227	0.715309	0.967381	0.809473	1.15609	Gut microbiota abundance (genus Lachnospiraceae UCG001 id.11321)
ebi-a-GCST90017025	MR Egger	16	-0.0897011	0.457795	0.847472	0.914204	0.3727	2.24247	Gut microbiota abundance (genus Lachnospiraceae UCG001 id.11321)
ebi-a-GCST90017025	Simple mode	16	-0.0390384	0.185548	0.836191	0.961714	0.668504	1.38353	Gut microbiota abundance (genus Lachnospiraceae UCG001 id.11321)
ebi-a-GCST90017025	Weighted median	16	-0.0411387	0.105563	0.696753	0.959696	0.780327	1.1803	Gut microbiota abundance (genus Lachnospiraceae UCG001 id.11321)
ebi-a-GCST90017025	Weighted mode	16	-0.054772	0.18033	0.765504	0.946701	0.664833	1.34807	Gut microbiota abundance (genus Lachnospiraceae UCG001 id.11321)
ebi-a-GCST90017026	Inverse variance weighted	13	-0.0441135	0.125819	0.725881	0.956845	0.747726	1.22445	Gut microbiota abundance (genus Lachnospiraceae UCG004 id.11324)
ebi-a-GCST90017026	MR Egger	13	-0.510636	0.469618	0.300137	0.600114	0.239049	1.50654	Gut microbiota abundance (genus Lachnospiraceae UCG004 id.11324)
ebi-a-GCST90017026	Simple mode	13	-0.212507	0.248515	0.40924	0.808555	0.496786	1.31598	Gut microbiota abundance (genus Lachnospiraceae UCG004 id.11324)
ebi-a-GCST90017026	Weighted median	13	-0.128152	0.14508	0.377066	0.87972	0.661987	1.16907	Gut microbiota abundance (genus Lachnospiraceae UCG004 id.11324)
ebi-a-GCST90017026	Weighted mode	13	-0.217449	0.241645	0.385891	0.804568	0.501038	1.29198	Gut microbiota abundance (genus Lachnospiraceae UCG004 id.11324)
ebi-a-GCST90017027	Inverse variance weighted	12	0.0804035	0.068092	0.237679	1.08372	0.948326	1.23845	Gut microbiota abundance (genus Lachnospiraceae UCG008 id.11328)
ebi-a-GCST90017027	MR Egger	12	-0.19473	0.354436	0.594781	0.823057	0.410892	1.64866	Gut microbiota abundance (genus Lachnospiraceae UCG008 id.11328)
ebi-a-GCST90017027	Simple mode	12	0.0747922	0.142656	0.610483	1.07766	0.814799	1.42532	Gut microbiota abundance (genus Lachnospiraceae UCG008 id.11328)
ebi-a-GCST90017027	Weighted median	12	0.0837865	0.0895004	0.349192	1.0874	0.912439	1.2959	Gut microbiota abundance (genus Lachnospiraceae UCG008 id.11328)
ebi-a-GCST90017027	Weighted mode	12	0.0767414	0.132301	0.573569	1.07976	0.833127	1.39941	Gut microbiota abundance (genus Lachnospiraceae UCG008 id.11328)
ebi-a-GCST90017028	Inverse variance weighted	12	0.199197	0.109437	0.0687273	1.22042	0.984818	1.51239	Gut microbiota abundance (genus Lachnospiraceae UCG010 id.11330)
ebi-a-GCST90017028	MR Egger	12	0.424457	0.310927	0.202134	1.52876	0.831137	2.81194	Gut microbiota abundance (genus Lachnospiraceae UCG010 id.11330)
ebi-a-GCST90017028	Simple mode	12	0.199226	0.181376	0.295484	1.22046	0.855328	1.74146	Gut microbiota abundance (genus Lachnospiraceae UCG010 id.11330)
ebi-a-GCST90017028	Weighted median	12	0.223166	0.131022	0.088517	1.25003	0.966923	1.61603	Gut microbiota abundance (genus Lachnospiraceae UCG010 id.11330)
ebi-a-GCST90017028	Weighted mode	12	0.215347	0.165047	0.21861	1.24029	0.897498	1.71401	Gut microbiota abundance (genus Lachnospiraceae UCG010 id.11330)
ebi-a-GCST90017029	Wald ratio	1	-0.129286	0.372422	0.728478	0.878722	0.423487	1.82332	Gut microbiota abundance (genus Lachnospira id.2004)
ebi-a-GCST90017030	Inverse variance weighted	10	-0.0422782	0.0734857	0.565071	0.958603	0.830016	1.10711	Gut microbiota abundance (genus Lactobacillus id.1837)
ebi-a-GCST90017030	MR Egger	10	-0.130525	0.216334	0.562987	0.877634	0.574336	1.3411	Gut microbiota abundance (genus Lactobacillus id.1837)
ebi-a-GCST90017030	Simple mode	10	-0.0901149	0.162768	0.59331	0.913826	0.664222	1.25723	Gut microbiota abundance (genus Lactobacillus id.1837)
ebi-a-GCST90017030	Weighted median	10	-0.0860021	0.0931896	0.356074	0.917592	0.764408	1.10147	Gut microbiota abundance (genus Lactobacillus id.1837)
ebi-a-GCST90017030	Weighted mode	10	-0.0821553	0.154121	0.606904	0.921129	0.680973	1.24598	Gut microbiota abundance (genus Lactobacillus id.1837)
ebi-a-GCST90017031	Inverse variance weighted	11	-0.0410057	0.055849	0.462812	0.959824	0.860304	1.07086	Gut microbiota abundance (genus Lactococcus id.1851)
ebi-a-GCST90017031	MR Egger	11	-0.0888057	0.275748	0.754767	0.915023	0.532979	1.57092	Gut microbiota abundance (genus Lactococcus id.1851)
ebi-a-GCST90017031	Simple mode	11	-0.0414073	0.11049	0.715665	0.959438	0.772619	1.19143	Gut microbiota abundance (genus Lactococcus id.1851)
ebi-a-GCST90017031	Weighted median	11	-0.0351047	0.0711	0.621492	0.965504	0.83991	1.10988	Gut microbiota abundance (genus Lactococcus id.1851)
ebi-a-GCST90017031	Weighted mode	11	-0.0381099	0.103548	0.720514	0.962607	0.785791	1.17921	Gut microbiota abundance (genus Lactococcus id.1851)
ebi-a-GCST90017032	Inverse variance weighted	10	0.0867407	0.108862	0.425572	1.09061	0.88106	1.35001	Gut microbiota abundance (genus Marvinbryantia id.2005)
ebi-a-GCST90017032	MR Egger	10	0.268596	0.44808	0.565466	1.30813	0.543547	3.14821	Gut microbiota abundance (genus Marvinbryantia id.2005)
ebi-a-GCST90017032	Simple mode	10	0.0454974	0.216545	0.838264	1.04655	0.684593	1.59988	Gut microbiota abundance (genus Marvinbryantia id.2005)
ebi-a-GCST90017032	Weighted median	10	0.0404561	0.134854	0.764178	1.04129	0.799429	1.35631	Gut microbiota abundance (genus Marvinbryantia id.2005)
ebi-a-GCST90017032	Weighted mode	10	0.0526675	0.202068	0.800233	1.05408	0.709365	1.56631	Gut microbiota abundance (genus Marvinbryantia id.2005)
ebi-a-GCST90017033	Inverse variance weighted	8	0.0290622	0.0627444	0.643233	1.02949	0.910358	1.16421	Gut microbiota abundance (genus Methanobrevibacter id.123)
ebi-a-GCST90017033	MR Egger	8	-0.0502599	0.237723	0.839556	0.950982	0.596786	1.5154	Gut microbiota abundance (genus Methanobrevibacter id.123)
ebi-a-GCST90017033	Simple mode	8	-0.0698969	0.124698	0.592597	0.93249	0.730297	1.19066	Gut microbiota abundance (genus Methanobrevibacter id.123)
ebi-a-GCST90017033	Weighted median	8	-0.00747657	0.0803992	0.925909	0.992551	0.847844	1.16196	Gut microbiota abundance (genus Methanobrevibacter id.123)
ebi-a-GCST90017033	Weighted mode	8	-0.0712692	0.118826	0.567555	0.931211	0.737736	1.17543	Gut microbiota abundance (genus Methanobrevibacter id.123)
ebi-a-GCST90017034	Inverse variance weighted	8	-0.192409	0.191319	0.314561	0.82497	0.567002	1.20031	Gut microbiota abundance (genus Odoribacter id.952)
ebi-a-GCST90017034	MR Egger	8	-0.731804	0.633911	0.292225	0.481041	0.138863	1.66639	Gut microbiota abundance (genus Odoribacter id.952)
ebi-a-GCST90017034	Simple mode	8	0.00395546	0.367373	0.99171	1.00396	0.488657	2.06268	Gut microbiota abundance (genus Odoribacter id.952)
ebi-a-GCST90017034	Weighted median	8	-0.124407	0.175375	0.478089	0.88302	0.626165	1.24524	Gut microbiota abundance (genus Odoribacter id.952)
ebi-a-GCST90017034	Weighted mode	8	-0.150876	0.338241	0.669025	0.859955	0.443159	1.66875	Gut microbiota abundance (genus Odoribacter id.952)
ebi-a-GCST90017035	Inverse variance weighted	11	-0.00201836	0.0565109	0.971509	0.997984	0.893347	1.11488	Gut microbiota abundance (genus Olsenella id.822)
ebi-a-GCST90017035	MR Egger	11	-0.0527681	0.219698	0.815569	0.9486	0.616697	1.45913	Gut microbiota abundance (genus Olsenella id.822)
ebi-a-GCST90017035	Simple mode	11	0.000805774	0.121971	0.994859	1.00081	0.788001	1.27108	Gut microbiota abundance (genus Olsenella id.822)
ebi-a-GCST90017035	Weighted median	11	0.0176228	0.0762752	0.817282	1.01778	0.876449	1.1819	Gut microbiota abundance (genus Olsenella id.822)
ebi-a-GCST90017035	Weighted mode	11	0.000805774	0.118978	0.99473	1.00081	0.792636	1.26365	Gut microbiota abundance (genus Olsenella id.822)
ebi-a-GCST90017036	Inverse variance weighted	17	0.193356	0.066158	0.00347081	1.21331	1.06576	1.3813	Gut microbiota abundance (genus Oscillibacter id.2063)
ebi-a-GCST90017036	MR Egger	17	0.189739	0.242699	0.446507	1.20893	0.751299	1.94533	Gut microbiota abundance (genus Oscillibacter id.2063)
ebi-a-GCST90017036	Simple mode	17	0.257379	0.175998	0.162999	1.29353	0.916147	1.82638	Gut microbiota abundance (genus Oscillibacter id.2063)
ebi-a-GCST90017036	Weighted median	17	0.170521	0.0932331	0.0674027	1.18592	0.987859	1.4237	Gut microbiota abundance (genus Oscillibacter id.2063)
ebi-a-GCST90017036	Weighted mode	17	0.206894	0.166456	0.231798	1.22985	0.887489	1.70429	Gut microbiota abundance (genus Oscillibacter id.2063)
ebi-a-GCST90017037	Inverse variance weighted	9	-0.0544373	0.110308	0.621658	0.947018	0.76289	1.17559	Gut microbiota abundance (genus Oscillospira id.2064)
ebi-a-GCST90017037	MR Egger	9	-0.371231	0.49342	0.476365	0.689885	0.262283	1.81461	Gut microbiota abundance (genus Oscillospira id.2064)
ebi-a-GCST90017037	Simple mode	9	0.172889	0.25587	0.518289	1.18873	0.719919	1.96284	Gut microbiota abundance (genus Oscillospira id.2064)
ebi-a-GCST90017037	Weighted median	9	0.0804269	0.147365	0.585227	1.08375	0.811875	1.44667	Gut microbiota abundance (genus Oscillospira id.2064)
ebi-a-GCST90017037	Weighted mode	9	0.180778	0.275141	0.529602	1.19815	0.698724	2.05454	Gut microbiota abundance (genus Oscillospira id.2064)
ebi-a-GCST90017038	Inverse variance weighted	12	-0.0440605	0.0552492	0.425169	0.956896	0.858689	1.06634	Gut microbiota abundance (genus Oxalobacter id.2978)
ebi-a-GCST90017038	MR Egger	12	-0.054764	0.243273	0.826425	0.946709	0.587676	1.52509	Gut microbiota abundance (genus Oxalobacter id.2978)
ebi-a-GCST90017038	Simple mode	12	-0.0280632	0.134858	0.838957	0.972327	0.746482	1.2665	Gut microbiota abundance (genus Oxalobacter id.2978)
ebi-a-GCST90017038	Weighted median	12	-0.0307305	0.0767714	0.688947	0.969737	0.834266	1.12721	Gut microbiota abundance (genus Oxalobacter id.2978)
ebi-a-GCST90017038	Weighted mode	12	-0.00351295	0.124237	0.977948	0.996493	0.781127	1.27124	Gut microbiota abundance (genus Oxalobacter id.2978)
ebi-a-GCST90017039	Inverse variance weighted	9	-0.129108	0.145284	0.374184	0.878879	0.661091	1.16841	Gut microbiota abundance (genus Parabacteroides id.954)
ebi-a-GCST90017039	MR Egger	9	-0.236172	0.430774	0.600559	0.789645	0.33943	1.83702	Gut microbiota abundance (genus Parabacteroides id.954)
ebi-a-GCST90017039	Simple mode	9	-0.125119	0.238939	0.614717	0.882392	0.552424	1.40945	Gut microbiota abundance (genus Parabacteroides id.954)
ebi-a-GCST90017039	Weighted median	9	-0.135371	0.163101	0.406549	0.873392	0.634417	1.20239	Gut microbiota abundance (genus Parabacteroides id.954)
ebi-a-GCST90017039	Weighted mode	9	-0.125119	0.207699	0.563583	0.882392	0.587306	1.32574	Gut microbiota abundance (genus Parabacteroides id.954)
ebi-a-GCST90017040	Inverse variance weighted	13	0.00354328	0.0654831	0.956848	1.00355	0.88267	1.14098	Gut microbiota abundance (genus Paraprevotella id.962)
ebi-a-GCST90017040	MR Egger	13	-0.196357	0.220331	0.391904	0.821719	0.533549	1.26553	Gut microbiota abundance (genus Paraprevotella id.962)
ebi-a-GCST90017040	Simple mode	13	-0.107742	0.137697	0.44911	0.897859	0.685486	1.17603	Gut microbiota abundance (genus Paraprevotella id.962)
ebi-a-GCST90017040	Weighted median	13	-0.0201952	0.0873405	0.817141	0.980007	0.825817	1.16299	Gut microbiota abundance (genus Paraprevotella id.962)
ebi-a-GCST90017040	Weighted mode	13	-0.0168573	0.126732	0.896386	0.983284	0.767012	1.26054	Gut microbiota abundance (genus Paraprevotella id.962)
ebi-a-GCST90017041	Inverse variance weighted	17	0.0769285	0.117032	0.510971	1.07996	0.858598	1.35841	Gut microbiota abundance (genus Parasutterella id.2892)
ebi-a-GCST90017041	MR Egger	17	0.323118	0.374982	0.402423	1.38143	0.662426	2.88084	Gut microbiota abundance (genus Parasutterella id.2892)
ebi-a-GCST90017041	Simple mode	17	0.145698	0.160954	0.378779	1.15685	0.843858	1.58592	Gut microbiota abundance (genus Parasutterella id.2892)
ebi-a-GCST90017041	Weighted median	17	0.146014	0.108201	0.177186	1.15721	0.936075	1.43059	Gut microbiota abundance (genus Parasutterella id.2892)
ebi-a-GCST90017041	Weighted mode	17	0.145698	0.135248	0.297337	1.15685	0.887463	1.508	Gut microbiota abundance (genus Parasutterella id.2892)
ebi-a-GCST90017042	Inverse variance weighted	16	0.0410871	0.0687711	0.550209	1.04194	0.910552	1.19229	Gut microbiota abundance (genus Peptococcus id.2037)
ebi-a-GCST90017042	MR Egger	16	-0.183746	0.257216	0.486743	0.832147	0.502636	1.37768	Gut microbiota abundance (genus Peptococcus id.2037)
ebi-a-GCST90017042	Simple mode	16	0.165864	0.141795	0.260354	1.18041	0.893997	1.55859	Gut microbiota abundance (genus Peptococcus id.2037)
ebi-a-GCST90017042	Weighted median	16	0.0602951	0.0759746	0.427416	1.06215	0.915198	1.2327	Gut microbiota abundance (genus Peptococcus id.2037)
ebi-a-GCST90017042	Weighted mode	16	0.137591	0.125187	0.289058	1.14751	0.897829	1.46662	Gut microbiota abundance (genus Peptococcus id.2037)
ebi-a-GCST90017043	Inverse variance weighted	11	-0.069422	0.0909496	0.445284	0.932933	0.780607	1.11498	Gut microbiota abundance (genus Phascolarctobacterium id.2168)
ebi-a-GCST90017043	MR Egger	11	0.0827888	0.349878	0.818248	1.08631	0.547183	2.15664	Gut microbiota abundance (genus Phascolarctobacterium id.2168)
ebi-a-GCST90017043	Simple mode	11	-0.191058	0.179748	0.312813	0.826085	0.580791	1.17498	Gut microbiota abundance (genus Phascolarctobacterium id.2168)
ebi-a-GCST90017043	Weighted median	11	-0.106122	0.117303	0.365635	0.899315	0.714598	1.13178	Gut microbiota abundance (genus Phascolarctobacterium id.2168)
ebi-a-GCST90017043	Weighted mode	11	-0.191058	0.193989	0.347907	0.826085	0.564804	1.20823	Gut microbiota abundance (genus Phascolarctobacterium id.2168)
ebi-a-GCST90017044	Inverse variance weighted	12	0.0494595	0.0513656	0.335602	1.0507	0.950072	1.16199	Gut microbiota abundance (genus Prevotella7 id.11182)
ebi-a-GCST90017044	MR Egger	12	-0.274588	0.313903	0.402229	0.759885	0.410722	1.40588	Gut microbiota abundance (genus Prevotella7 id.11182)
ebi-a-GCST90017044	Simple mode	12	0.00623949	0.114146	0.957388	1.00626	0.804539	1.25856	Gut microbiota abundance (genus Prevotella7 id.11182)
ebi-a-GCST90017044	Weighted median	12	0.0327045	0.0678916	0.630007	1.03325	0.904509	1.1803	Gut microbiota abundance (genus Prevotella7 id.11182)
ebi-a-GCST90017044	Weighted mode	12	0.00153508	0.121569	0.990151	1.00154	0.789196	1.27101	Gut microbiota abundance (genus Prevotella7 id.11182)
ebi-a-GCST90017045	Inverse variance weighted	18	-0.00596407	0.0650035	0.926897	0.994054	0.87514	1.12912	Gut microbiota abundance (genus Prevotella9 id.11183)
ebi-a-GCST90017045	MR Egger	18	-0.0893174	0.178267	0.623172	0.914555	0.64486	1.29704	Gut microbiota abundance (genus Prevotella9 id.11183)
ebi-a-GCST90017045	Simple mode	18	0.0637057	0.190206	0.741775	1.06578	0.734108	1.5473	Gut microbiota abundance (genus Prevotella9 id.11183)
ebi-a-GCST90017045	Weighted median	18	0.0174834	0.0920312	0.849331	1.01764	0.849678	1.2188	Gut microbiota abundance (genus Prevotella9 id.11183)
ebi-a-GCST90017045	Weighted mode	18	0.0421104	0.183224	0.820967	1.04301	0.728324	1.49366	Gut microbiota abundance (genus Prevotella9 id.11183)
ebi-a-GCST90017046	Inverse variance weighted	12	-0.00804682	0.0506933	0.873878	0.991985	0.898161	1.09561	Gut microbiota abundance (genus Rikenellaceae RC9 gut group id.11191)
ebi-a-GCST90017046	MR Egger	12	0.243438	0.321035	0.465773	1.27563	0.679912	2.39329	Gut microbiota abundance (genus Rikenellaceae RC9 gut group id.11191)
ebi-a-GCST90017046	Simple mode	12	0.00591966	0.0994687	0.953611	1.00594	0.827754	1.22248	Gut microbiota abundance (genus Rikenellaceae RC9 gut group id.11191)
ebi-a-GCST90017046	Weighted median	12	0.00847837	0.0609689	0.889402	1.00851	0.89492	1.13653	Gut microbiota abundance (genus Rikenellaceae RC9 gut group id.11191)
ebi-a-GCST90017046	Weighted mode	12	0.00351139	0.100528	0.972762	1.00352	0.82405	1.22207	Gut microbiota abundance (genus Rikenellaceae RC9 gut group id.11191)
ebi-a-GCST90017047	Inverse variance weighted	14	-0.0298682	0.108185	0.782483	0.970573	0.785126	1.19982	Gut microbiota abundance (genus Romboutsia id.11347)
ebi-a-GCST90017047	MR Egger	14	0.147447	0.28541	0.614812	1.15887	0.662354	2.0276	Gut microbiota abundance (genus Romboutsia id.11347)
ebi-a-GCST90017047	Simple mode	14	-0.0118846	0.206166	0.954907	0.988186	0.659701	1.48023	Gut microbiota abundance (genus Romboutsia id.11347)
ebi-a-GCST90017047	Weighted median	14	0.0256917	0.127367	0.84014	1.02602	0.799357	1.31697	Gut microbiota abundance (genus Romboutsia id.11347)
ebi-a-GCST90017047	Weighted mode	14	-0.00232376	0.188725	0.990363	0.997679	0.689199	1.44423	Gut microbiota abundance (genus Romboutsia id.11347)
ebi-a-GCST90017048	Inverse variance weighted	16	0.0290978	0.0850954	0.732394	1.02953	0.871369	1.21639	Gut microbiota abundance (genus Roseburia id.2012)
ebi-a-GCST90017048	MR Egger	16	-0.0645507	0.187965	0.736385	0.937489	0.648586	1.35508	Gut microbiota abundance (genus Roseburia id.2012)
ebi-a-GCST90017048	Simple mode	16	-0.0174521	0.179725	0.923929	0.982699	0.690932	1.39767	Gut microbiota abundance (genus Roseburia id.2012)
ebi-a-GCST90017048	Weighted median	16	-0.0141749	0.118287	0.904614	0.985925	0.781908	1.24317	Gut microbiota abundance (genus Roseburia id.2012)
ebi-a-GCST90017048	Weighted mode	16	-0.0233661	0.148019	0.876673	0.976905	0.730897	1.30571	Gut microbiota abundance (genus Roseburia id.2012)
ebi-a-GCST90017049	Inverse variance weighted	14	0.115076	0.119692	0.336336	1.12196	0.887345	1.4186	Gut microbiota abundance (genus Ruminiclostridium5 id.11355)
ebi-a-GCST90017049	MR Egger	14	0.604386	0.379132	0.136891	1.83013	0.870477	3.84774	Gut microbiota abundance (genus Ruminiclostridium5 id.11355)
ebi-a-GCST90017049	Simple mode	14	0.140845	0.245919	0.576601	1.15125	0.710947	1.86423	Gut microbiota abundance (genus Ruminiclostridium5 id.11355)
ebi-a-GCST90017049	Weighted median	14	0.162045	0.146952	0.270157	1.17591	0.88163	1.56842	Gut microbiota abundance (genus Ruminiclostridium5 id.11355)
ebi-a-GCST90017049	Weighted mode	14	0.145761	0.239713	0.553619	1.15692	0.723196	1.85076	Gut microbiota abundance (genus Ruminiclostridium5 id.11355)
ebi-a-GCST90017050	Inverse variance weighted	17	0.0932236	0.0794519	0.240662	1.09771	0.939411	1.28268	Gut microbiota abundance (genus Ruminiclostridium6 id.11356)
ebi-a-GCST90017050	MR Egger	17	0.253956	0.199217	0.221785	1.28911	0.872398	1.90488	Gut microbiota abundance (genus Ruminiclostridium6 id.11356)
ebi-a-GCST90017050	Simple mode	17	0.19093	0.194137	0.34001	1.21037	0.827308	1.77081	Gut microbiota abundance (genus Ruminiclostridium6 id.11356)
ebi-a-GCST90017050	Weighted median	17	0.146271	0.111048	0.187773	1.15751	0.931106	1.43897	Gut microbiota abundance (genus Ruminiclostridium6 id.11356)
ebi-a-GCST90017050	Weighted mode	17	0.171112	0.168165	0.324043	1.18662	0.853431	1.6499	Gut microbiota abundance (genus Ruminiclostridium6 id.11356)
ebi-a-GCST90017051	Inverse variance weighted	14	-0.0990172	0.11753	0.399517	0.905727	0.719372	1.14036	Gut microbiota abundance (genus Ruminiclostridium9 id.11357)
ebi-a-GCST90017051	MR Egger	14	-0.188133	0.586772	0.75401	0.828504	0.262316	2.61677	Gut microbiota abundance (genus Ruminiclostridium9 id.11357)
ebi-a-GCST90017051	Simple mode	14	-0.302576	0.263699	0.271883	0.738912	0.440685	1.23896	Gut microbiota abundance (genus Ruminiclostridium9 id.11357)
ebi-a-GCST90017051	Weighted median	14	-0.155931	0.146359	0.286692	0.855618	0.642239	1.13989	Gut microbiota abundance (genus Ruminiclostridium9 id.11357)
ebi-a-GCST90017051	Weighted mode	14	-0.280524	0.239338	0.262197	0.755388	0.472543	1.20753	Gut microbiota abundance (genus Ruminiclostridium9 id.11357)
ebi-a-GCST90017052	Inverse variance weighted	16	0.131764	0.0893419	0.14026	1.14084	0.95758	1.35917	Gut microbiota abundance (genus Ruminococcaceae NK4A214 group id.11358)
ebi-a-GCST90017052	MR Egger	16	0.451048	0.261213	0.106201	1.56996	0.940891	2.61961	Gut microbiota abundance (genus Ruminococcaceae NK4A214 group id.11358)
ebi-a-GCST90017052	Simple mode	16	0.297737	0.254927	0.261064	1.34681	0.81716	2.21975	Gut microbiota abundance (genus Ruminococcaceae NK4A214 group id.11358)
ebi-a-GCST90017052	Weighted median	16	0.19152	0.124507	0.123993	1.21109	0.948841	1.54582	Gut microbiota abundance (genus Ruminococcaceae NK4A214 group id.11358)
ebi-a-GCST90017052	Weighted mode	16	0.310769	0.246767	0.227145	1.36447	0.841226	2.21318	Gut microbiota abundance (genus Ruminococcaceae NK4A214 group id.11358)
ebi-a-GCST90017053	Inverse variance weighted	24	-0.0646908	0.0758649	0.39382	0.937357	0.807844	1.08763	Gut microbiota abundance (genus Ruminococcaceae UCG002 id.11360)
ebi-a-GCST90017053	MR Egger	24	-0.00525538	0.217242	0.980918	0.994758	0.649826	1.52278	Gut microbiota abundance (genus Ruminococcaceae UCG002 id.11360)
ebi-a-GCST90017053	Simple mode	24	-0.170694	0.179195	0.350717	0.84308	0.593382	1.19785	Gut microbiota abundance (genus Ruminococcaceae UCG002 id.11360)
ebi-a-GCST90017053	Weighted median	24	-0.132308	0.105306	0.208964	0.876071	0.71269	1.07691	Gut microbiota abundance (genus Ruminococcaceae UCG002 id.11360)
ebi-a-GCST90017053	Weighted mode	24	-0.113015	0.165472	0.501438	0.893137	0.645751	1.2353	Gut microbiota abundance (genus Ruminococcaceae UCG002 id.11360)
ebi-a-GCST90017054	Inverse variance weighted	15	-0.0591227	0.0922706	0.521683	0.942591	0.786649	1.12945	Gut microbiota abundance (genus Ruminococcaceae UCG003 id.11361)
ebi-a-GCST90017054	MR Egger	15	-0.0558846	0.308505	0.859047	0.945648	0.516565	1.73115	Gut microbiota abundance (genus Ruminococcaceae UCG003 id.11361)
ebi-a-GCST90017054	Simple mode	15	-0.125652	0.198348	0.536623	0.881921	0.597851	1.30097	Gut microbiota abundance (genus Ruminococcaceae UCG003 id.11361)
ebi-a-GCST90017054	Weighted median	15	-0.0940826	0.123851	0.447469	0.910208	0.714029	1.16029	Gut microbiota abundance (genus Ruminococcaceae UCG003 id.11361)
ebi-a-GCST90017054	Weighted mode	15	-0.134768	0.193966	0.498547	0.873918	0.597536	1.27814	Gut microbiota abundance (genus Ruminococcaceae UCG003 id.11361)
ebi-a-GCST90017055	Inverse variance weighted	12	0.00122116	0.101141	0.990367	1.00122	0.821178	1.22074	Gut microbiota abundance (genus Ruminococcaceae UCG004 id.11362)
ebi-a-GCST90017055	MR Egger	12	0.618744	0.576953	0.308723	1.8566	0.599245	5.75215	Gut microbiota abundance (genus Ruminococcaceae UCG004 id.11362)
ebi-a-GCST90017055	Simple mode	12	-0.0971508	0.23118	0.682403	0.907419	0.576798	1.42755	Gut microbiota abundance (genus Ruminococcaceae UCG004 id.11362)
ebi-a-GCST90017055	Weighted median	12	-0.0797216	0.122777	0.516131	0.923373	0.725885	1.17459	Gut microbiota abundance (genus Ruminococcaceae UCG004 id.11362)
ebi-a-GCST90017055	Weighted mode	12	-0.132243	0.208383	0.538654	0.876128	0.582355	1.3181	Gut microbiota abundance (genus Ruminococcaceae UCG004 id.11362)
ebi-a-GCST90017056	Inverse variance weighted	17	-0.0385862	0.0843254	0.647249	0.962149	0.815573	1.13507	Gut microbiota abundance (genus Ruminococcaceae UCG005 id.11363)
ebi-a-GCST90017056	MR Egger	17	0.0797031	0.242776	0.747224	1.08297	0.672914	1.74289	Gut microbiota abundance (genus Ruminococcaceae UCG005 id.11363)
ebi-a-GCST90017056	Simple mode	17	0.000443415	0.186297	0.99813	1.00044	0.694406	1.44136	Gut microbiota abundance (genus Ruminococcaceae UCG005 id.11363)
ebi-a-GCST90017056	Weighted median	17	0.019023	0.114494	0.86804	1.01921	0.814334	1.27562	Gut microbiota abundance (genus Ruminococcaceae UCG005 id.11363)
ebi-a-GCST90017056	Weighted mode	17	0.000443415	0.159581	0.997817	1.00044	0.731736	1.36783	Gut microbiota abundance (genus Ruminococcaceae UCG005 id.11363)
ebi-a-GCST90017057	Inverse variance weighted	14	-0.0835532	0.0748024	0.264	0.919842	0.794402	1.06509	Gut microbiota abundance (genus Ruminococcaceae UCG009 id.11366)
ebi-a-GCST90017057	MR Egger	14	0.179133	0.30823	0.571882	1.19618	0.653772	2.1886	Gut microbiota abundance (genus Ruminococcaceae UCG009 id.11366)
ebi-a-GCST90017057	Simple mode	14	-0.104719	0.186878	0.584762	0.900578	0.624377	1.29896	Gut microbiota abundance (genus Ruminococcaceae UCG009 id.11366)
ebi-a-GCST90017057	Weighted median	14	-0.105789	0.101979	0.29957	0.899615	0.736631	1.09866	Gut microbiota abundance (genus Ruminococcaceae UCG009 id.11366)
ebi-a-GCST90017057	Weighted mode	14	-0.0769583	0.189675	0.691534	0.925928	0.638445	1.34286	Gut microbiota abundance (genus Ruminococcaceae UCG009 id.11366)
ebi-a-GCST90017058	Inverse variance weighted	8	0.0873074	0.128384	0.496474	1.09123	0.848466	1.40346	Gut microbiota abundance (genus Ruminococcaceae UCG010 id.11367)
ebi-a-GCST90017058	MR Egger	8	-0.391044	0.44079	0.409151	0.67635	0.285078	1.60465	Gut microbiota abundance (genus Ruminococcaceae UCG010 id.11367)
ebi-a-GCST90017058	Simple mode	8	-0.158773	0.280488	0.58903	0.85319	0.492368	1.47843	Gut microbiota abundance (genus Ruminococcaceae UCG010 id.11367)
ebi-a-GCST90017058	Weighted median	8	0.0120116	0.163151	0.941311	1.01208	0.735088	1.39346	Gut microbiota abundance (genus Ruminococcaceae UCG010 id.11367)
ebi-a-GCST90017058	Weighted mode	8	-0.131033	0.226137	0.580453	0.877189	0.563121	1.36642	Gut microbiota abundance (genus Ruminococcaceae UCG010 id.11367)
ebi-a-GCST90017059	Inverse variance weighted	8	0.0884485	0.0612404	0.148659	1.09248	0.968911	1.2318	Gut microbiota abundance (genus Ruminococcaceae UCG011 id.11368)
ebi-a-GCST90017059	MR Egger	8	0.53608	0.312953	0.137553	1.70929	0.925605	3.15651	Gut microbiota abundance (genus Ruminococcaceae UCG011 id.11368)
ebi-a-GCST90017059	Simple mode	8	0.104861	0.132731	0.455436	1.11056	0.856165	1.44053	Gut microbiota abundance (genus Ruminococcaceae UCG011 id.11368)
ebi-a-GCST90017059	Weighted median	8	0.104064	0.080242	0.194674	1.10967	0.94818	1.29867	Gut microbiota abundance (genus Ruminococcaceae UCG011 id.11368)
ebi-a-GCST90017059	Weighted mode	8	0.110357	0.134159	0.437864	1.11668	0.858478	1.45253	Gut microbiota abundance (genus Ruminococcaceae UCG011 id.11368)
ebi-a-GCST90017060	Inverse variance weighted	14	-0.272616	0.0997393	0.00627063	0.761385	0.626188	0.925773	Gut microbiota abundance (genus Ruminococcaceae UCG013 id.11370)
ebi-a-GCST90017060	MR Egger	14	-0.551699	0.280451	0.0727147	0.57597	0.332411	0.997987	Gut microbiota abundance (genus Ruminococcaceae UCG013 id.11370)
ebi-a-GCST90017060	Simple mode	14	-0.33613	0.196226	0.110448	0.71453	0.486396	1.04967	Gut microbiota abundance (genus Ruminococcaceae UCG013 id.11370)
ebi-a-GCST90017060	Weighted median	14	-0.327249	0.13338	0.0141472	0.720904	0.555063	0.936296	Gut microbiota abundance (genus Ruminococcaceae UCG013 id.11370)
ebi-a-GCST90017060	Weighted mode	14	-0.331967	0.184858	0.0957952	0.717511	0.499429	1.03082	Gut microbiota abundance (genus Ruminococcaceae UCG013 id.11370)
ebi-a-GCST90017061	Inverse variance weighted	18	-0.0305952	0.0802309	0.702952	0.969868	0.828741	1.13503	Gut microbiota abundance (genus Ruminococcaceae UCG014 id.11371)
ebi-a-GCST90017061	MR Egger	18	0.0497367	0.24021	0.838579	1.05099	0.65634	1.68295	Gut microbiota abundance (genus Ruminococcaceae UCG014 id.11371)
ebi-a-GCST90017061	Simple mode	18	0.00471449	0.189007	0.98039	1.00473	0.693684	1.45524	Gut microbiota abundance (genus Ruminococcaceae UCG014 id.11371)
ebi-a-GCST90017061	Weighted median	18	0.0599785	0.110914	0.588668	1.06181	0.854352	1.31965	Gut microbiota abundance (genus Ruminococcaceae UCG014 id.11371)
ebi-a-GCST90017061	Weighted mode	18	0.0615336	0.168021	0.718715	1.06347	0.76507	1.47824	Gut microbiota abundance (genus Ruminococcaceae UCG014 id.11371)
ebi-a-GCST90017062	Inverse variance weighted	13	0.121031	0.0990037	0.221523	1.12866	0.929586	1.37037	Gut microbiota abundance (genus Ruminococcus1 id.11373)
ebi-a-GCST90017062	MR Egger	13	-0.0963249	0.274101	0.731912	0.908169	0.530697	1.55413	Gut microbiota abundance (genus Ruminococcus1 id.11373)
ebi-a-GCST90017062	Simple mode	13	0.0662396	0.224784	0.773273	1.06848	0.687745	1.66	Gut microbiota abundance (genus Ruminococcus1 id.11373)
ebi-a-GCST90017062	Weighted median	13	0.107152	0.134697	0.426321	1.1131	0.854828	1.44941	Gut microbiota abundance (genus Ruminococcus1 id.11373)
ebi-a-GCST90017062	Weighted mode	13	0.0698899	0.213487	0.749026	1.07239	0.705715	1.62958	Gut microbiota abundance (genus Ruminococcus1 id.11373)
ebi-a-GCST90017063	Inverse variance weighted	15	-0.0376617	0.0887489	0.671301	0.963039	0.809281	1.14601	Gut microbiota abundance (genus Ruminococcus2 id.11374)
ebi-a-GCST90017063	MR Egger	15	-0.317448	0.237171	0.203681	0.728005	0.457351	1.15883	Gut microbiota abundance (genus Ruminococcus2 id.11374)
ebi-a-GCST90017063	Simple mode	15	-0.0185396	0.199852	0.927403	0.981631	0.663485	1.45233	Gut microbiota abundance (genus Ruminococcus2 id.11374)
ebi-a-GCST90017063	Weighted median	15	-0.049938	0.121354	0.6807	0.951288	0.749918	1.20673	Gut microbiota abundance (genus Ruminococcus2 id.11374)
ebi-a-GCST90017063	Weighted mode	15	-0.16703	0.206124	0.431305	0.846174	0.564941	1.26741	Gut microbiota abundance (genus Ruminococcus2 id.11374)
ebi-a-GCST90017064	Inverse variance weighted	13	0.032357	0.0947466	0.732719	1.03289	0.857833	1.24366	Gut microbiota abundance (genus Ruminococcus gauvreauii group id.11342)
ebi-a-GCST90017064	MR Egger	13	0.181367	0.426914	0.679149	1.19886	0.519242	2.76798	Gut microbiota abundance (genus Ruminococcus gauvreauii group id.11342)
ebi-a-GCST90017064	Simple mode	13	-0.0820051	0.217325	0.712511	0.921267	0.601721	1.41051	Gut microbiota abundance (genus Ruminococcus gauvreauii group id.11342)
ebi-a-GCST90017064	Weighted median	13	-0.0073058	0.131802	0.955796	0.992721	0.766717	1.28534	Gut microbiota abundance (genus Ruminococcus gauvreauii group id.11342)
ebi-a-GCST90017064	Weighted mode	13	-0.0781314	0.221794	0.730746	0.924843	0.598787	1.42844	Gut microbiota abundance (genus Ruminococcus gauvreauii group id.11342)
ebi-a-GCST90017065	Inverse variance weighted	12	-0.0832517	0.0671727	0.215209	0.920119	0.806614	1.0496	Gut microbiota abundance (genus Ruminococcus gnavus group id.14376)
ebi-a-GCST90017065	MR Egger	12	-0.109145	0.298063	0.72186	0.896601	0.499899	1.60811	Gut microbiota abundance (genus Ruminococcus gnavus group id.14376)
ebi-a-GCST90017065	Simple mode	12	-0.218153	0.157867	0.194428	0.804003	0.590036	1.09556	Gut microbiota abundance (genus Ruminococcus gnavus group id.14376)
ebi-a-GCST90017065	Weighted median	12	-0.168583	0.0906316	0.0628734	0.844862	0.707357	1.0091	Gut microbiota abundance (genus Ruminococcus gnavus group id.14376)
ebi-a-GCST90017065	Weighted mode	12	-0.213419	0.158047	0.204032	0.807818	0.592627	1.10115	Gut microbiota abundance (genus Ruminococcus gnavus group id.14376)
ebi-a-GCST90017066	Inverse variance weighted	13	-0.0926926	0.115109	0.420669	0.911474	0.72738	1.14216	Gut microbiota abundance (genus Ruminococcus torques group id.14377)
ebi-a-GCST90017066	MR Egger	13	0.112962	0.354568	0.756005	1.11959	0.558785	2.24322	Gut microbiota abundance (genus Ruminococcus torques group id.14377)
ebi-a-GCST90017066	Simple mode	13	0.0722214	0.237651	0.766412	1.07489	0.674641	1.71261	Gut microbiota abundance (genus Ruminococcus torques group id.14377)
ebi-a-GCST90017066	Weighted median	13	-0.0309789	0.147552	0.833704	0.969496	0.726018	1.29463	Gut microbiota abundance (genus Ruminococcus torques group id.14377)
ebi-a-GCST90017066	Weighted mode	13	0.109174	0.221342	0.630746	1.11536	0.722777	1.72117	Gut microbiota abundance (genus Ruminococcus torques group id.14377)
ebi-a-GCST90017067	Inverse variance weighted	11	0.056166	0.0523914	0.283699	1.05777	0.954544	1.17217	Gut microbiota abundance (genus Sellimonas id.14369)
ebi-a-GCST90017067	MR Egger	11	0.362439	0.309703	0.271943	1.43683	0.783034	2.63651	Gut microbiota abundance (genus Sellimonas id.14369)
ebi-a-GCST90017067	Simple mode	11	0.0944997	0.108517	0.40427	1.09911	0.888523	1.3596	Gut microbiota abundance (genus Sellimonas id.14369)
ebi-a-GCST90017067	Weighted median	11	0.071507	0.0659508	0.278255	1.07413	0.94388	1.22234	Gut microbiota abundance (genus Sellimonas id.14369)
ebi-a-GCST90017067	Weighted mode	11	0.0980232	0.106631	0.379594	1.10299	0.894962	1.35937	Gut microbiota abundance (genus Sellimonas id.14369)
ebi-a-GCST90017068	Inverse variance weighted	6	0.157759	0.138585	0.254971	1.17088	0.892377	1.53631	Gut microbiota abundance (genus Senegalimassilia id.11160)
ebi-a-GCST90017068	MR Egger	6	0.409786	0.57027	0.512136	1.5065	0.492657	4.60671	Gut microbiota abundance (genus Senegalimassilia id.11160)
ebi-a-GCST90017068	Simple mode	6	0.15619	0.195267	0.46008	1.16905	0.797292	1.71414	Gut microbiota abundance (genus Senegalimassilia id.11160)
ebi-a-GCST90017068	Weighted median	6	0.171729	0.134702	0.20235	1.18736	0.911844	1.54611	Gut microbiota abundance (genus Senegalimassilia id.11160)
ebi-a-GCST90017068	Weighted mode	6	0.16879	0.189799	0.414571	1.18387	0.816101	1.71737	Gut microbiota abundance (genus Senegalimassilia id.11160)
ebi-a-GCST90017069	Inverse variance weighted	9	-0.0343456	0.0821754	0.675981	0.966238	0.822498	1.1351	Gut microbiota abundance (genus Slackia id.825)
ebi-a-GCST90017069	MR Egger	9	-0.294905	0.357854	0.437062	0.744603	0.369243	1.50154	Gut microbiota abundance (genus Slackia id.825)
ebi-a-GCST90017069	Simple mode	9	0.161853	0.205308	0.453221	1.17569	0.786195	1.75814	Gut microbiota abundance (genus Slackia id.825)
ebi-a-GCST90017069	Weighted median	9	0.0315859	0.115902	0.78522	1.03209	0.822356	1.29531	Gut microbiota abundance (genus Slackia id.825)
ebi-a-GCST90017069	Weighted mode	9	0.167629	0.21585	0.459738	1.1825	0.774578	1.80524	Gut microbiota abundance (genus Slackia id.825)
ebi-a-GCST90017070	Inverse variance weighted	17	0.000922086	0.090793	0.991897	1.00092	0.837753	1.19587	Gut microbiota abundance (genus Streptococcus id.1853)
ebi-a-GCST90017070	MR Egger	17	0.0584388	0.351192	0.870063	1.06018	0.532646	2.11019	Gut microbiota abundance (genus Streptococcus id.1853)
ebi-a-GCST90017070	Simple mode	17	0.159037	0.220259	0.480686	1.17238	0.761344	1.80533	Gut microbiota abundance (genus Streptococcus id.1853)
ebi-a-GCST90017070	Weighted median	17	0.0338066	0.127115	0.790275	1.03438	0.806269	1.32704	Gut microbiota abundance (genus Streptococcus id.1853)
ebi-a-GCST90017070	Weighted mode	17	0.0996201	0.22471	0.663465	1.10475	0.711193	1.7161	Gut microbiota abundance (genus Streptococcus id.1853)
ebi-a-GCST90017071	Inverse variance weighted	13	-0.0368984	0.104142	0.723107	0.963774	0.785829	1.18201	Gut microbiota abundance (genus Subdoligranulum id.2070)
ebi-a-GCST90017071	MR Egger	13	-0.0782211	0.288881	0.791579	0.92476	0.524963	1.62903	Gut microbiota abundance (genus Subdoligranulum id.2070)
ebi-a-GCST90017071	Simple mode	13	-0.0920051	0.220136	0.683368	0.912101	0.59246	1.40419	Gut microbiota abundance (genus Subdoligranulum id.2070)
ebi-a-GCST90017071	Weighted median	13	-0.0577816	0.140531	0.68095	0.943856	0.716611	1.24316	Gut microbiota abundance (genus Subdoligranulum id.2070)
ebi-a-GCST90017071	Weighted mode	13	-0.116443	0.222767	0.61069	0.890081	0.575184	1.37738	Gut microbiota abundance (genus Subdoligranulum id.2070)
ebi-a-GCST90017072	Inverse variance weighted	12	0.06617	0.0971343	0.495731	1.06841	0.883192	1.29247	Gut microbiota abundance (genus Sutterella id.2896)
ebi-a-GCST90017072	MR Egger	12	-0.321406	0.459721	0.500408	0.725129	0.294505	1.78541	Gut microbiota abundance (genus Sutterella id.2896)
ebi-a-GCST90017072	Simple mode	12	-0.127838	0.228695	0.58737	0.879996	0.562097	1.37769	Gut microbiota abundance (genus Sutterella id.2896)
ebi-a-GCST90017072	Weighted median	12	0.0258085	0.133039	0.846182	1.02614	0.790613	1.33184	Gut microbiota abundance (genus Sutterella id.2896)
ebi-a-GCST90017072	Weighted mode	12	-0.140898	0.200856	0.497574	0.868578	0.585918	1.2876	Gut microbiota abundance (genus Sutterella id.2896)
ebi-a-GCST90017073	Inverse variance weighted	5	-0.144384	0.103507	0.163038	0.865555	0.706624	1.06023	Gut microbiota abundance (genus Terrisporobacter id.11348)
ebi-a-GCST90017073	MR Egger	5	-0.412786	0.286629	0.245454	0.661804	0.377351	1.16068	Gut microbiota abundance (genus Terrisporobacter id.11348)
ebi-a-GCST90017073	Simple mode	5	-0.275159	0.191541	0.224199	0.759451	0.521744	1.10546	Gut microbiota abundance (genus Terrisporobacter id.11348)
ebi-a-GCST90017073	Weighted median	5	-0.247715	0.129834	0.0563988	0.780582	0.605205	1.00678	Gut microbiota abundance (genus Terrisporobacter id.11348)
ebi-a-GCST90017073	Weighted mode	5	-0.270005	0.167222	0.181688	0.763376	0.550042	1.05945	Gut microbiota abundance (genus Terrisporobacter id.11348)
ebi-a-GCST90017074	Inverse variance weighted	14	0.119462	0.0749821	0.111115	1.12689	0.972872	1.30529	Gut microbiota abundance (genus Turicibacter id.2162)
ebi-a-GCST90017074	MR Egger	14	0.338538	0.312154	0.299442	1.4029	0.760876	2.58664	Gut microbiota abundance (genus Turicibacter id.2162)
ebi-a-GCST90017074	Simple mode	14	0.131523	0.168168	0.448173	1.14056	0.820299	1.58587	Gut microbiota abundance (genus Turicibacter id.2162)
ebi-a-GCST90017074	Weighted median	14	0.133768	0.102674	0.192627	1.14313	0.934754	1.39795	Gut microbiota abundance (genus Turicibacter id.2162)
ebi-a-GCST90017074	Weighted mode	14	0.133853	0.156697	0.408452	1.14322	0.840908	1.55423	Gut microbiota abundance (genus Turicibacter id.2162)
ebi-a-GCST90017075	Inverse variance weighted	14	0.125364	0.0549417	0.0225036	1.13356	1.01784	1.26244	Gut microbiota abundance (genus Tyzzerella3 id.11335)
ebi-a-GCST90017075	MR Egger	14	0.0763033	0.311674	0.810734	1.07929	0.585916	1.98811	Gut microbiota abundance (genus Tyzzerella3 id.11335)
ebi-a-GCST90017075	Simple mode	14	0.198657	0.133278	0.159939	1.21976	0.93935	1.58389	Gut microbiota abundance (genus Tyzzerella3 id.11335)
ebi-a-GCST90017075	Weighted median	14	0.147626	0.076643	0.0540857	1.15908	0.997409	1.34695	Gut microbiota abundance (genus Tyzzerella3 id.11335)
ebi-a-GCST90017075	Weighted mode	14	0.198657	0.133894	0.161726	1.21976	0.938217	1.5858	Gut microbiota abundance (genus Tyzzerella3 id.11335)
ebi-a-GCST90017076	Inverse variance weighted	16	0.0839716	0.0758	0.267947	1.0876	0.937446	1.2618	Gut microbiota abundance (unknown genus id.1000000073)
ebi-a-GCST90017076	MR Egger	16	-0.130144	0.21849	0.560914	0.877969	0.572132	1.34729	Gut microbiota abundance (unknown genus id.1000000073)
ebi-a-GCST90017076	Simple mode	16	0.164245	0.19986	0.424061	1.1785	0.796538	1.74363	Gut microbiota abundance (unknown genus id.1000000073)
ebi-a-GCST90017076	Weighted median	16	0.150114	0.104205	0.149707	1.16197	0.947311	1.42526	Gut microbiota abundance (unknown genus id.1000000073)
ebi-a-GCST90017076	Weighted mode	16	0.167392	0.198318	0.411897	1.18222	0.801467	1.74385	Gut microbiota abundance (unknown genus id.1000000073)
ebi-a-GCST90017077	Inverse variance weighted	11	0.132074	0.0964895	0.171064	1.14119	0.944551	1.37877	Gut microbiota abundance (unknown genus id.1000001215)
ebi-a-GCST90017077	MR Egger	11	0.186401	0.296507	0.545197	1.2049	0.673846	2.15449	Gut microbiota abundance (unknown genus id.1000001215)
ebi-a-GCST90017077	Simple mode	11	0.0223815	0.174496	0.900483	1.02263	0.726417	1.43964	Gut microbiota abundance (unknown genus id.1000001215)
ebi-a-GCST90017077	Weighted median	11	0.0745743	0.0956963	0.435814	1.07743	0.893159	1.29971	Gut microbiota abundance (unknown genus id.1000001215)
ebi-a-GCST90017077	Weighted mode	11	0.00257328	0.160995	0.987562	1.00258	0.731267	1.37455	Gut microbiota abundance (unknown genus id.1000001215)
ebi-a-GCST90017078	Inverse variance weighted	15	-0.0953889	0.077061	0.215777	0.909019	0.781587	1.05723	Gut microbiota abundance (unknown genus id.1000005472)
ebi-a-GCST90017078	MR Egger	15	-0.178429	0.234567	0.460427	0.836583	0.528252	1.32488	Gut microbiota abundance (unknown genus id.1000005472)
ebi-a-GCST90017078	Simple mode	15	-0.208671	0.176743	0.257414	0.811663	0.574023	1.14768	Gut microbiota abundance (unknown genus id.1000005472)
ebi-a-GCST90017078	Weighted median	15	-0.162267	0.106019	0.125881	0.850214	0.690689	1.04658	Gut microbiota abundance (unknown genus id.1000005472)
ebi-a-GCST90017078	Weighted mode	15	-0.216857	0.167785	0.217119	0.805045	0.579427	1.11851	Gut microbiota abundance (unknown genus id.1000005472)
ebi-a-GCST90017079	Inverse variance weighted	11	0.106511	0.0788445	0.176728	1.11239	0.953111	1.29829	Gut microbiota abundance (unknown genus id.1000005479)
ebi-a-GCST90017079	MR Egger	11	0.05653	0.377314	0.884209	1.05816	0.505097	2.2168	Gut microbiota abundance (unknown genus id.1000005479)
ebi-a-GCST90017079	Simple mode	11	0.0749582	0.136439	0.594792	1.07784	0.824926	1.40829	Gut microbiota abundance (unknown genus id.1000005479)
ebi-a-GCST90017079	Weighted median	11	0.0968052	0.101757	0.341433	1.10165	0.902453	1.3448	Gut microbiota abundance (unknown genus id.1000005479)
ebi-a-GCST90017079	Weighted mode	11	0.0749582	0.132228	0.583292	1.07784	0.831761	1.39672	Gut microbiota abundance (unknown genus id.1000005479)
ebi-a-GCST90017080	Inverse variance weighted	16	0.0869835	0.0556983	0.118361	1.09088	0.978059	1.21671	Gut microbiota abundance (unknown genus id.1000006162)
ebi-a-GCST90017080	MR Egger	16	-0.112431	0.250401	0.660301	0.893659	0.547049	1.45988	Gut microbiota abundance (unknown genus id.1000006162)
ebi-a-GCST90017080	Simple mode	16	0.145007	0.124537	0.262461	1.15605	0.905665	1.47565	Gut microbiota abundance (unknown genus id.1000006162)
ebi-a-GCST90017080	Weighted median	16	0.119012	0.0738481	0.107053	1.12638	0.974598	1.30181	Gut microbiota abundance (unknown genus id.1000006162)
ebi-a-GCST90017080	Weighted mode	16	0.139121	0.134413	0.317055	1.14926	0.88309	1.49567	Gut microbiota abundance (unknown genus id.1000006162)
ebi-a-GCST90017081	Inverse variance weighted	13	0.148593	0.0949956	0.117769	1.1602	0.963099	1.39764	Gut microbiota abundance (unknown genus id.1868)
ebi-a-GCST90017081	MR Egger	13	-0.212102	0.265254	0.440857	0.808882	0.480947	1.36042	Gut microbiota abundance (unknown genus id.1868)
ebi-a-GCST90017081	Simple mode	13	0.0166681	0.166653	0.921982	1.01681	0.733468	1.4096	Gut microbiota abundance (unknown genus id.1868)
ebi-a-GCST90017081	Weighted median	13	0.0357114	0.111135	0.747957	1.03636	0.833508	1.28857	Gut microbiota abundance (unknown genus id.1868)
ebi-a-GCST90017081	Weighted mode	13	0.0120009	0.134434	0.93034	1.01207	0.777641	1.31718	Gut microbiota abundance (unknown genus id.1868)
ebi-a-GCST90017082	Inverse variance weighted	11	0.167963	0.0872561	0.0542362	1.18289	0.996946	1.40352	Gut microbiota abundance (unknown genus id.2001)
ebi-a-GCST90017082	MR Egger	11	0.147806	0.283235	0.614374	1.15929	0.665421	2.0197	Gut microbiota abundance (unknown genus id.2001)
ebi-a-GCST90017082	Simple mode	11	0.077798	0.181367	0.677052	1.0809	0.757538	1.54231	Gut microbiota abundance (unknown genus id.2001)
ebi-a-GCST90017082	Weighted median	11	0.145754	0.108638	0.179709	1.15691	0.93503	1.43145	Gut microbiota abundance (unknown genus id.2001)
ebi-a-GCST90017082	Weighted mode	11	0.095797	0.179676	0.605565	1.10054	0.773857	1.56512	Gut microbiota abundance (unknown genus id.2001)
ebi-a-GCST90017083	Inverse variance weighted	12	0.0336473	0.0727104	0.643538	1.03422	0.896851	1.19263	Gut microbiota abundance (unknown genus id.2041)
ebi-a-GCST90017083	MR Egger	12	-0.165162	0.216204	0.462559	0.847756	0.554925	1.29511	Gut microbiota abundance (unknown genus id.2041)
ebi-a-GCST90017083	Simple mode	12	-0.032588	0.172654	0.853728	0.967937	0.690051	1.35773	Gut microbiota abundance (unknown genus id.2041)
ebi-a-GCST90017083	Weighted median	12	0.0251233	0.0984644	0.798606	1.02544	0.845466	1.24373	Gut microbiota abundance (unknown genus id.2041)
ebi-a-GCST90017083	Weighted mode	12	-0.032588	0.181145	0.860502	0.967937	0.678663	1.38051	Gut microbiota abundance (unknown genus id.2041)
ebi-a-GCST90017084	Inverse variance weighted	18	-0.0297551	0.0793991	0.707844	0.970683	0.830791	1.13413	Gut microbiota abundance (unknown genus id.2071)
ebi-a-GCST90017084	MR Egger	18	-0.257291	0.396227	0.525323	0.773143	0.355619	1.68087	Gut microbiota abundance (unknown genus id.2071)
ebi-a-GCST90017084	Simple mode	18	-0.00671281	0.2064	0.974434	0.99331	0.662817	1.48859	Gut microbiota abundance (unknown genus id.2071)
ebi-a-GCST90017084	Weighted median	18	-0.0204946	0.1128	0.855826	0.979714	0.785384	1.22213	Gut microbiota abundance (unknown genus id.2071)
ebi-a-GCST90017084	Weighted mode	18	-0.0269725	0.209116	0.898884	0.973388	0.646075	1.46652	Gut microbiota abundance (unknown genus id.2071)
ebi-a-GCST90017085	Inverse variance weighted	15	-0.0128839	0.0694786	0.852887	0.987199	0.861516	1.13122	Gut microbiota abundance (unknown genus id.2755)
ebi-a-GCST90017085	MR Egger	15	-0.255642	0.280413	0.378543	0.774419	0.446975	1.34174	Gut microbiota abundance (unknown genus id.2755)
ebi-a-GCST90017085	Simple mode	15	0.0220575	0.15747	0.890597	1.0223	0.750824	1.39194	Gut microbiota abundance (unknown genus id.2755)
ebi-a-GCST90017085	Weighted median	15	0.0121765	0.0968111	0.899909	1.01225	0.8373	1.22376	Gut microbiota abundance (unknown genus id.2755)
ebi-a-GCST90017085	Weighted mode	15	0.0271712	0.160277	0.867808	1.02754	0.750533	1.4068	Gut microbiota abundance (unknown genus id.2755)
ebi-a-GCST90017086	Inverse variance weighted	15	-0.0298638	0.103657	0.773269	0.970578	0.792129	1.18923	Gut microbiota abundance (unknown genus id.826)
ebi-a-GCST90017086	MR Egger	15	0.173987	0.277777	0.541925	1.19004	0.69042	2.05121	Gut microbiota abundance (unknown genus id.826)
ebi-a-GCST90017086	Simple mode	15	0.119986	0.166542	0.483099	1.12748	0.813479	1.56269	Gut microbiota abundance (unknown genus id.826)
ebi-a-GCST90017086	Weighted median	15	0.0632465	0.116807	0.588188	1.06529	0.847305	1.33935	Gut microbiota abundance (unknown genus id.826)
ebi-a-GCST90017086	Weighted mode	15	0.089745	0.142637	0.53936	1.0939	0.827105	1.44674	Gut microbiota abundance (unknown genus id.826)
ebi-a-GCST90017087	Inverse variance weighted	15	0.00659167	0.0534662	0.90188	1.00661	0.906466	1.11783	Gut microbiota abundance (unknown genus id.959)
ebi-a-GCST90017087	MR Egger	15	-0.108892	0.345256	0.757468	0.896827	0.455849	1.7644	Gut microbiota abundance (unknown genus id.959)
ebi-a-GCST90017087	Simple mode	15	-0.13274	0.136788	0.34831	0.875693	0.669754	1.14495	Gut microbiota abundance (unknown genus id.959)
ebi-a-GCST90017087	Weighted median	15	-0.0697675	0.074543	0.349306	0.932611	0.805839	1.07933	Gut microbiota abundance (unknown genus id.959)
ebi-a-GCST90017087	Weighted mode	15	-0.13274	0.12316	0.299352	0.875693	0.687884	1.11478	Gut microbiota abundance (unknown genus id.959)
ebi-a-GCST90017088	Inverse variance weighted	11	0.0537735	0.0968562	0.578765	1.05525	0.872786	1.27585	Gut microbiota abundance (genus Veillonella id.2198)
ebi-a-GCST90017088	MR Egger	11	-0.497329	0.635368	0.453881	0.608153	0.175056	2.11275	Gut microbiota abundance (genus Veillonella id.2198)
ebi-a-GCST90017088	Simple mode	11	0.112086	0.213732	0.611412	1.11861	0.735776	1.70063	Gut microbiota abundance (genus Veillonella id.2198)
ebi-a-GCST90017088	Weighted median	11	0.100403	0.125154	0.422415	1.10562	0.86511	1.41299	Gut microbiota abundance (genus Veillonella id.2198)
ebi-a-GCST90017088	Weighted mode	11	0.112086	0.211786	0.608186	1.11861	0.738589	1.69416	Gut microbiota abundance (genus Veillonella id.2198)
ebi-a-GCST90017089	Inverse variance weighted	12	0.0547932	0.0490029	0.263498	1.05632	0.959587	1.16281	Gut microbiota abundance (genus Victivallis id.2256)
ebi-a-GCST90017089	MR Egger	12	0.119099	0.319217	0.716863	1.12648	0.602561	2.10595	Gut microbiota abundance (genus Victivallis id.2256)
ebi-a-GCST90017089	Simple mode	12	0.115552	0.106625	0.301671	1.12249	0.910799	1.38339	Gut microbiota abundance (genus Victivallis id.2256)
ebi-a-GCST90017089	Weighted median	12	0.0702764	0.0583375	0.228337	1.0728	0.956892	1.20276	Gut microbiota abundance (genus Victivallis id.2256)
ebi-a-GCST90017089	Weighted mode	12	0.112709	0.0993372	0.280661	1.11931	0.921279	1.3599	Gut microbiota abundance (genus Victivallis id.2256)
ebi-a-GCST90017090	Inverse variance weighted	5	-0.129039	0.109216	0.237404	0.878939	0.709565	1.08874	Gut microbiota abundance (order Actinomycetales id.420)
ebi-a-GCST90017090	MR Egger	5	0.0153868	0.284409	0.960256	1.01551	0.581552	1.77328	Gut microbiota abundance (order Actinomycetales id.420)
ebi-a-GCST90017090	Simple mode	5	-0.0843008	0.173667	0.65277	0.919155	0.653973	1.29187	Gut microbiota abundance (order Actinomycetales id.420)
ebi-a-GCST90017090	Weighted median	5	-0.108871	0.135278	0.42094	0.896847	0.687967	1.16915	Gut microbiota abundance (order Actinomycetales id.420)
ebi-a-GCST90017090	Weighted mode	5	-0.0755278	0.179284	0.695206	0.927254	0.652513	1.31767	Gut microbiota abundance (order Actinomycetales id.420)
ebi-a-GCST90017091	Inverse variance weighted	11	-0.0591836	0.0549221	0.281216	0.942534	0.846343	1.04966	Gut microbiota abundance (order Bacillales id.1674)
ebi-a-GCST90017091	MR Egger	11	-0.340216	0.250265	0.207094	0.711617	0.435729	1.16219	Gut microbiota abundance (order Bacillales id.1674)
ebi-a-GCST90017091	Simple mode	11	0.0602037	0.125974	0.642992	1.06205	0.829688	1.35949	Gut microbiota abundance (order Bacillales id.1674)
ebi-a-GCST90017091	Weighted median	11	-0.0179269	0.0746365	0.810183	0.982233	0.84856	1.13696	Gut microbiota abundance (order Bacillales id.1674)
ebi-a-GCST90017091	Weighted mode	11	0.0602037	0.119737	0.625994	1.06205	0.839892	1.34298	Gut microbiota abundance (order Bacillales id.1674)
ebi-a-GCST90017092	Inverse variance weighted	17	0.0572021	0.0903716	0.526756	1.05887	0.886986	1.26406	Gut microbiota abundance (order Bacteroidales id.913)
ebi-a-GCST90017092	MR Egger	17	0.143345	0.197493	0.479121	1.15413	0.78369	1.69967	Gut microbiota abundance (order Bacteroidales id.913)
ebi-a-GCST90017092	Simple mode	17	-0.0987821	0.209286	0.643302	0.90594	0.601107	1.36536	Gut microbiota abundance (order Bacteroidales id.913)
ebi-a-GCST90017092	Weighted median	17	-0.0422657	0.128545	0.742307	0.958615	0.745117	1.23329	Gut microbiota abundance (order Bacteroidales id.913)
ebi-a-GCST90017092	Weighted mode	17	-0.134184	0.190258	0.490779	0.874429	0.602245	1.26962	Gut microbiota abundance (order Bacteroidales id.913)
ebi-a-GCST90017093	Inverse variance weighted	17	-0.0374482	0.0844271	0.657363	0.963244	0.816339	1.13659	Gut microbiota abundance (order Bifidobacteriales id.432)
ebi-a-GCST90017093	MR Egger	17	0.0134758	0.324698	0.967443	1.01357	0.53637	1.91532	Gut microbiota abundance (order Bifidobacteriales id.432)
ebi-a-GCST90017093	Simple mode	17	-0.305247	0.212668	0.170455	0.736941	0.485743	1.11804	Gut microbiota abundance (order Bifidobacteriales id.432)
ebi-a-GCST90017093	Weighted median	17	-0.0750603	0.117883	0.524298	0.927688	0.736304	1.16882	Gut microbiota abundance (order Bifidobacteriales id.432)
ebi-a-GCST90017093	Weighted mode	17	0.139927	0.184811	0.459976	1.15019	0.800672	1.65228	Gut microbiota abundance (order Bifidobacteriales id.432)
ebi-a-GCST90017094	Inverse variance weighted	13	-0.166446	0.119136	0.162382	0.846669	0.670352	1.06936	Gut microbiota abundance (order Burkholderiales id.2874)
ebi-a-GCST90017094	MR Egger	13	-0.12358	0.389032	0.756691	0.883751	0.412268	1.89444	Gut microbiota abundance (order Burkholderiales id.2874)
ebi-a-GCST90017094	Simple mode	13	-0.349291	0.288015	0.24856	0.705188	0.400997	1.24013	Gut microbiota abundance (order Burkholderiales id.2874)
ebi-a-GCST90017094	Weighted median	13	-0.104942	0.152188	0.490475	0.900377	0.668158	1.2133	Gut microbiota abundance (order Burkholderiales id.2874)
ebi-a-GCST90017094	Weighted mode	13	0.0956701	0.295039	0.751322	1.1004	0.617173	1.96197	Gut microbiota abundance (order Burkholderiales id.2874)
ebi-a-GCST90017095	Inverse variance weighted	18	-0.0365268	0.0917273	0.690475	0.964132	0.805484	1.15403	Gut microbiota abundance (order Clostridiales id.1863)
ebi-a-GCST90017095	MR Egger	18	-0.0160606	0.227973	0.944709	0.984068	0.629464	1.53844	Gut microbiota abundance (order Clostridiales id.1863)
ebi-a-GCST90017095	Simple mode	18	-0.153664	0.237823	0.526823	0.85756	0.538054	1.36679	Gut microbiota abundance (order Clostridiales id.1863)
ebi-a-GCST90017095	Weighted median	18	-0.0943674	0.139468	0.498645	0.909948	0.692308	1.19601	Gut microbiota abundance (order Clostridiales id.1863)
ebi-a-GCST90017095	Weighted mode	18	-0.111561	0.170266	0.521099	0.894437	0.640644	1.24877	Gut microbiota abundance (order Clostridiales id.1863)
ebi-a-GCST90017096	Inverse variance weighted	16	8.74591e-05	0.0892843	0.999218	1.00009	0.839533	1.19135	Gut microbiota abundance (order Coriobacteriales id.810)
ebi-a-GCST90017096	MR Egger	16	0.210735	0.213644	0.340686	1.23459	0.812201	1.87663	Gut microbiota abundance (order Coriobacteriales id.810)
ebi-a-GCST90017096	Simple mode	16	-0.022928	0.204196	0.912087	0.977333	0.654979	1.45834	Gut microbiota abundance (order Coriobacteriales id.810)
ebi-a-GCST90017096	Weighted median	16	0.0430158	0.121852	0.724076	1.04395	0.822165	1.32557	Gut microbiota abundance (order Coriobacteriales id.810)
ebi-a-GCST90017096	Weighted mode	16	0.208054	0.15496	0.199359	1.23128	0.908765	1.66825	Gut microbiota abundance (order Coriobacteriales id.810)
ebi-a-GCST90017097	Inverse variance weighted	13	0.0375435	0.0949274	0.692476	1.03826	0.861988	1.25057	Gut microbiota abundance (order Desulfovibrionales id.3156)
ebi-a-GCST90017097	MR Egger	13	0.059241	0.267356	0.8287	1.06103	0.628275	1.79187	Gut microbiota abundance (order Desulfovibrionales id.3156)
ebi-a-GCST90017097	Simple mode	13	0.200525	0.237154	0.414346	1.22204	0.767746	1.94516	Gut microbiota abundance (order Desulfovibrionales id.3156)
ebi-a-GCST90017097	Weighted median	13	0.0950324	0.138094	0.491344	1.09969	0.838927	1.44152	Gut microbiota abundance (order Desulfovibrionales id.3156)
ebi-a-GCST90017097	Weighted mode	13	0.168838	0.194139	0.401539	1.18393	0.809228	1.73213	Gut microbiota abundance (order Desulfovibrionales id.3156)
ebi-a-GCST90017098	Inverse variance weighted	11	-0.0976279	0.143674	0.496814	0.906986	0.68439	1.20198	Gut microbiota abundance (order Enterobacteriales id.3468)
ebi-a-GCST90017098	MR Egger	11	-0.611099	0.660516	0.379009	0.542754	0.148717	1.98082	Gut microbiota abundance (order Enterobacteriales id.3468)
ebi-a-GCST90017098	Simple mode	11	0.181764	0.243472	0.472522	1.19933	0.744203	1.9328	Gut microbiota abundance (order Enterobacteriales id.3468)
ebi-a-GCST90017098	Weighted median	11	0.139488	0.150095	0.352715	1.14969	0.856674	1.54292	Gut microbiota abundance (order Enterobacteriales id.3468)
ebi-a-GCST90017098	Weighted mode	11	0.177637	0.21596	0.429944	1.19439	0.7822	1.82379	Gut microbiota abundance (order Enterobacteriales id.3468)
ebi-a-GCST90017099	Inverse variance weighted	13	-0.0354754	0.112178	0.751819	0.965146	0.77465	1.20249	Gut microbiota abundance (order Erysipelotrichales id.2148)
ebi-a-GCST90017099	MR Egger	13	0.29271	0.489246	0.561765	1.34005	0.51365	3.49604	Gut microbiota abundance (order Erysipelotrichales id.2148)
ebi-a-GCST90017099	Simple mode	13	-0.0152576	0.260511	0.95426	0.984858	0.591047	1.64106	Gut microbiota abundance (order Erysipelotrichales id.2148)
ebi-a-GCST90017099	Weighted median	13	0.0489711	0.150927	0.745583	1.05019	0.781262	1.41169	Gut microbiota abundance (order Erysipelotrichales id.2148)
ebi-a-GCST90017099	Weighted mode	13	0.033613	0.252675	0.896375	1.03418	0.630256	1.69699	Gut microbiota abundance (order Erysipelotrichales id.2148)
ebi-a-GCST90017100	Inverse variance weighted	11	0.132074	0.0964895	0.171064	1.14119	0.944551	1.37877	Gut microbiota abundance (order Gastranaerophilales id.1591)
ebi-a-GCST90017100	MR Egger	11	0.186401	0.296507	0.545197	1.2049	0.673846	2.15449	Gut microbiota abundance (order Gastranaerophilales id.1591)
ebi-a-GCST90017100	Simple mode	11	0.0223815	0.17614	0.901407	1.02263	0.72408	1.44429	Gut microbiota abundance (order Gastranaerophilales id.1591)
ebi-a-GCST90017100	Weighted median	11	0.0745743	0.0998899	0.455326	1.07743	0.885848	1.31043	Gut microbiota abundance (order Gastranaerophilales id.1591)
ebi-a-GCST90017100	Weighted mode	11	0.00257328	0.152266	0.986849	1.00258	0.743885	1.35123	Gut microbiota abundance (order Gastranaerophilales id.1591)
ebi-a-GCST90017101	Inverse variance weighted	19	0.0909676	0.0795554	0.252852	1.09523	0.937104	1.28005	Gut microbiota abundance (order Lactobacillales id.1800)
ebi-a-GCST90017101	MR Egger	19	-0.0725966	0.194626	0.713754	0.929976	0.635042	1.36189	Gut microbiota abundance (order Lactobacillales id.1800)
ebi-a-GCST90017101	Simple mode	19	0.022121	0.195567	0.911193	1.02237	0.696846	1.49995	Gut microbiota abundance (order Lactobacillales id.1800)
ebi-a-GCST90017101	Weighted median	19	0.0462705	0.107788	0.667723	1.04736	0.8479	1.29374	Gut microbiota abundance (order Lactobacillales id.1800)
ebi-a-GCST90017101	Weighted mode	19	0.00649339	0.168373	0.969661	1.00651	0.7236	1.40004	Gut microbiota abundance (order Lactobacillales id.1800)
ebi-a-GCST90017102	Inverse variance weighted	12	0.0491794	0.0506127	0.33121	1.05041	0.951209	1.15995	Gut microbiota abundance (order Methanobacteriales id.120)
ebi-a-GCST90017102	MR Egger	12	0.0315591	0.197177	0.876025	1.03206	0.701238	1.51896	Gut microbiota abundance (order Methanobacteriales id.120)
ebi-a-GCST90017102	Simple mode	12	-0.0281408	0.110425	0.803548	0.972252	0.783038	1.20719	Gut microbiota abundance (order Methanobacteriales id.120)
ebi-a-GCST90017102	Weighted median	12	0.00314184	0.068051	0.963176	1.00315	0.877886	1.14628	Gut microbiota abundance (order Methanobacteriales id.120)
ebi-a-GCST90017102	Weighted mode	12	-0.0301571	0.103888	0.776998	0.970293	0.791538	1.18942	Gut microbiota abundance (order Methanobacteriales id.120)
ebi-a-GCST90017103	Inverse variance weighted	15	-0.0953889	0.077061	0.215777	0.909019	0.781587	1.05723	Gut microbiota abundance (order Mollicutes RF9 id.11579)
ebi-a-GCST90017103	MR Egger	15	-0.178429	0.234567	0.460427	0.836583	0.528252	1.32488	Gut microbiota abundance (order Mollicutes RF9 id.11579)
ebi-a-GCST90017103	Simple mode	15	-0.208671	0.166764	0.231333	0.811663	0.58536	1.12545	Gut microbiota abundance (order Mollicutes RF9 id.11579)
ebi-a-GCST90017103	Weighted median	15	-0.162267	0.0995154	0.10298	0.850214	0.69955	1.03333	Gut microbiota abundance (order Mollicutes RF9 id.11579)
ebi-a-GCST90017103	Weighted mode	15	-0.216857	0.158277	0.192225	0.805045	0.590326	1.09786	Gut microbiota abundance (order Mollicutes RF9 id.11579)
ebi-a-GCST90017104	Inverse variance weighted	16	0.0869835	0.0556983	0.118361	1.09088	0.978059	1.21671	Gut microbiota abundance (order NB1n id.3953)
ebi-a-GCST90017104	MR Egger	16	-0.112431	0.250401	0.660301	0.893659	0.547049	1.45988	Gut microbiota abundance (order NB1n id.3953)
ebi-a-GCST90017104	Simple mode	16	0.145007	0.135605	0.301825	1.15605	0.88623	1.50801	Gut microbiota abundance (order NB1n id.3953)
ebi-a-GCST90017104	Weighted median	16	0.119012	0.074351	0.109447	1.12638	0.973638	1.30309	Gut microbiota abundance (order NB1n id.3953)
ebi-a-GCST90017104	Weighted mode	16	0.139121	0.129699	0.300382	1.14926	0.891288	1.48191	Gut microbiota abundance (order NB1n id.3953)
ebi-a-GCST90017105	Inverse variance weighted	17	-0.0119511	0.0626746	0.848773	0.98812	0.873896	1.11727	Gut microbiota abundance (order Pasteurellales id.3688)
ebi-a-GCST90017105	MR Egger	17	-0.107636	0.15552	0.499447	0.897955	0.662024	1.21797	Gut microbiota abundance (order Pasteurellales id.3688)
ebi-a-GCST90017105	Simple mode	17	-0.0782648	0.165465	0.642603	0.92472	0.668595	1.27896	Gut microbiota abundance (order Pasteurellales id.3688)
ebi-a-GCST90017105	Weighted median	17	-0.0205394	0.0858443	0.810902	0.97967	0.827957	1.15918	Gut microbiota abundance (order Pasteurellales id.3688)
ebi-a-GCST90017105	Weighted mode	17	-0.110431	0.156164	0.489646	0.895448	0.659342	1.2161	Gut microbiota abundance (order Pasteurellales id.3688)
ebi-a-GCST90017106	Inverse variance weighted	15	-0.0133804	0.0707415	0.849979	0.986709	0.858959	1.13346	Gut microbiota abundance (order Rhodospirillales id.2667)
ebi-a-GCST90017106	MR Egger	15	-0.10608	0.31277	0.739903	0.899353	0.487186	1.66022	Gut microbiota abundance (order Rhodospirillales id.2667)
ebi-a-GCST90017106	Simple mode	15	0.0125123	0.162563	0.939737	1.01259	0.736305	1.39255	Gut microbiota abundance (order Rhodospirillales id.2667)
ebi-a-GCST90017106	Weighted median	15	0.015058	0.0905973	0.867993	1.01517	0.850005	1.21243	Gut microbiota abundance (order Rhodospirillales id.2667)
ebi-a-GCST90017106	Weighted mode	15	0.0175427	0.155275	0.911652	1.0177	0.750665	1.37972	Gut microbiota abundance (order Rhodospirillales id.2667)
ebi-a-GCST90017107	Inverse variance weighted	13	0.0949389	0.106702	0.373598	1.09959	0.892082	1.35537	Gut microbiota abundance (order Selenomonadales id.2165)
ebi-a-GCST90017107	MR Egger	13	0.46393	0.355609	0.218661	1.59031	0.792103	3.19288	Gut microbiota abundance (order Selenomonadales id.2165)
ebi-a-GCST90017107	Simple mode	13	-0.107284	0.248225	0.673258	0.898271	0.552222	1.46117	Gut microbiota abundance (order Selenomonadales id.2165)
ebi-a-GCST90017107	Weighted median	13	-0.00877883	0.146839	0.952327	0.99126	0.743354	1.32184	Gut microbiota abundance (order Selenomonadales id.2165)
ebi-a-GCST90017107	Weighted mode	13	-0.0972913	0.241383	0.693995	0.907292	0.565298	1.45619	Gut microbiota abundance (order Selenomonadales id.2165)
ebi-a-GCST90017108	Inverse variance weighted	12	0.06154	0.0893956	0.4912	1.06347	0.892548	1.26713	Gut microbiota abundance (order Verrucomicrobiales id.4030)
ebi-a-GCST90017108	MR Egger	12	0.0164729	0.330118	0.961185	1.01661	0.532294	1.94159	Gut microbiota abundance (order Verrucomicrobiales id.4030)
ebi-a-GCST90017108	Simple mode	12	-0.0459293	0.172191	0.794608	0.955109	0.681524	1.33852	Gut microbiota abundance (order Verrucomicrobiales id.4030)
ebi-a-GCST90017108	Weighted median	12	0.000659246	0.110971	0.99526	1.00066	0.805056	1.24379	Gut microbiota abundance (order Verrucomicrobiales id.4030)
ebi-a-GCST90017108	Weighted mode	12	-0.0310783	0.161223	0.850655	0.9694	0.706752	1.32965	Gut microbiota abundance (order Verrucomicrobiales id.4030)
ebi-a-GCST90017109	Inverse variance weighted	10	0.0352587	0.0749943	0.638246	1.03589	0.894286	1.19991	Gut microbiota abundance (order Victivallales id.2254)
ebi-a-GCST90017109	MR Egger	10	-0.305022	0.263723	0.280804	0.737107	0.439587	1.23599	Gut microbiota abundance (order Victivallales id.2254)
ebi-a-GCST90017109	Simple mode	10	0.0741509	0.133811	0.59298	1.07697	0.828516	1.39993	Gut microbiota abundance (order Victivallales id.2254)
ebi-a-GCST90017109	Weighted median	10	0.0503827	0.085885	0.557453	1.05167	0.888739	1.24448	Gut microbiota abundance (order Victivallales id.2254)
ebi-a-GCST90017109	Weighted mode	10	0.0650551	0.137225	0.646736	1.06722	0.815539	1.39657	Gut microbiota abundance (order Victivallales id.2254)
ebi-a-GCST90017110	Inverse variance weighted	17	-0.137531	0.103588	0.184285	0.871507	0.711369	1.06769	Gut microbiota abundance (phylum Actinobacteria id.400)
ebi-a-GCST90017110	MR Egger	17	-0.12909	0.452432	0.779298	0.878895	0.362092	2.13332	Gut microbiota abundance (phylum Actinobacteria id.400)
ebi-a-GCST90017110	Simple mode	17	-0.486527	0.305947	0.131345	0.614758	0.337502	1.11978	Gut microbiota abundance (phylum Actinobacteria id.400)
ebi-a-GCST90017110	Weighted median	17	-0.157924	0.138336	0.253621	0.853915	0.651119	1.11987	Gut microbiota abundance (phylum Actinobacteria id.400)
ebi-a-GCST90017110	Weighted mode	17	-0.460831	0.312748	0.16002	0.630759	0.341702	1.16434	Gut microbiota abundance (phylum Actinobacteria id.400)
ebi-a-GCST90017111	Inverse variance weighted	14	0.0174003	0.103697	0.866741	1.01755	0.830402	1.24688	Gut microbiota abundance (phylum Bacteroidetes id.905)
ebi-a-GCST90017111	MR Egger	14	0.0369101	0.246574	0.883494	1.0376	0.639944	1.68236	Gut microbiota abundance (phylum Bacteroidetes id.905)
ebi-a-GCST90017111	Simple mode	14	0.0205484	0.225555	0.928801	1.02076	0.656037	1.58825	Gut microbiota abundance (phylum Bacteroidetes id.905)
ebi-a-GCST90017111	Weighted median	14	-0.0547889	0.140118	0.695783	0.946685	0.71934	1.24588	Gut microbiota abundance (phylum Bacteroidetes id.905)
ebi-a-GCST90017111	Weighted mode	14	-0.082256	0.196319	0.682063	0.921036	0.626854	1.35328	Gut microbiota abundance (phylum Bacteroidetes id.905)
ebi-a-GCST90017112	Inverse variance weighted	10	0.103616	0.100218	0.301183	1.10917	0.911364	1.34992	Gut microbiota abundance (phylum Cyanobacteria id.1500)
ebi-a-GCST90017112	MR Egger	10	-0.00255033	0.339249	0.994186	0.997453	0.513	1.9394	Gut microbiota abundance (phylum Cyanobacteria id.1500)
ebi-a-GCST90017112	Simple mode	10	-0.0450362	0.171469	0.798734	0.955963	0.683099	1.33782	Gut microbiota abundance (phylum Cyanobacteria id.1500)
ebi-a-GCST90017112	Weighted median	10	0.0295615	0.102907	0.77391	1.03	0.841864	1.26019	Gut microbiota abundance (phylum Cyanobacteria id.1500)
ebi-a-GCST90017112	Weighted mode	10	-0.0368322	0.160659	0.823795	0.963838	0.703474	1.32057	Gut microbiota abundance (phylum Cyanobacteria id.1500)
ebi-a-GCST90017113	Inverse variance weighted	13	0.0256947	0.0571943	0.653249	1.02603	0.917222	1.14774	Gut microbiota abundance (phylum Euryarchaeota id.55)
ebi-a-GCST90017113	MR Egger	13	0.0411261	0.257724	0.876109	1.04198	0.628755	1.72679	Gut microbiota abundance (phylum Euryarchaeota id.55)
ebi-a-GCST90017113	Simple mode	13	0.148837	0.117242	0.228337	1.16048	0.922233	1.46028	Gut microbiota abundance (phylum Euryarchaeota id.55)
ebi-a-GCST90017113	Weighted median	13	0.12517	0.0734257	0.0882486	1.13334	0.98143	1.30876	Gut microbiota abundance (phylum Euryarchaeota id.55)
ebi-a-GCST90017113	Weighted mode	13	0.148837	0.110982	0.204725	1.16048	0.933617	1.44248	Gut microbiota abundance (phylum Euryarchaeota id.55)
ebi-a-GCST90017114	Inverse variance weighted	21	-0.0476575	0.0788991	0.545823	0.95346	0.81685	1.11292	Gut microbiota abundance (phylum Firmicutes id.1672)
ebi-a-GCST90017114	MR Egger	21	-0.124429	0.180458	0.498832	0.883001	0.619943	1.25768	Gut microbiota abundance (phylum Firmicutes id.1672)
ebi-a-GCST90017114	Simple mode	21	-0.107012	0.20044	0.599304	0.898515	0.606607	1.33089	Gut microbiota abundance (phylum Firmicutes id.1672)
ebi-a-GCST90017114	Weighted median	21	-0.0980857	0.116959	0.401675	0.906571	0.720849	1.14014	Gut microbiota abundance (phylum Firmicutes id.1672)
ebi-a-GCST90017114	Weighted mode	21	-0.0624354	0.150978	0.683611	0.939474	0.698827	1.26299	Gut microbiota abundance (phylum Firmicutes id.1672)
ebi-a-GCST90017115	Inverse variance weighted	11	0.0241913	0.0691899	0.726611	1.02449	0.894562	1.17328	Gut microbiota abundance (phylum Lentisphaerae id.2238)
ebi-a-GCST90017115	MR Egger	11	-0.32503	0.252845	0.230711	0.722506	0.440165	1.18595	Gut microbiota abundance (phylum Lentisphaerae id.2238)
ebi-a-GCST90017115	Simple mode	11	0.00273761	0.142652	0.985066	1.00274	0.758161	1.32622	Gut microbiota abundance (phylum Lentisphaerae id.2238)
ebi-a-GCST90017115	Weighted median	11	0.0181324	0.0850457	0.831165	1.0183	0.861951	1.203	Gut microbiota abundance (phylum Lentisphaerae id.2238)
ebi-a-GCST90017115	Weighted mode	11	-0.0225124	0.137504	0.873211	0.977739	0.746754	1.28017	Gut microbiota abundance (phylum Lentisphaerae id.2238)
ebi-a-GCST90017116	Inverse variance weighted	14	0.055654	0.10531	0.597168	1.05723	0.860059	1.29961	Gut microbiota abundance (phylum Proteobacteria id.2375)
ebi-a-GCST90017116	MR Egger	14	0.096419	0.325582	0.772183	1.10122	0.581746	2.08456	Gut microbiota abundance (phylum Proteobacteria id.2375)
ebi-a-GCST90017116	Simple mode	14	0.1558	0.245132	0.536082	1.16859	0.722774	1.8894	Gut microbiota abundance (phylum Proteobacteria id.2375)
ebi-a-GCST90017116	Weighted median	14	0.113952	0.142353	0.423429	1.1207	0.847843	1.48137	Gut microbiota abundance (phylum Proteobacteria id.2375)
ebi-a-GCST90017116	Weighted mode	14	0.142384	0.223659	0.535428	1.15302	0.743796	1.78739	Gut microbiota abundance (phylum Proteobacteria id.2375)
ebi-a-GCST90017117	Inverse variance weighted	12	-0.0419253	0.0871075	0.6303	0.958941	0.808434	1.13747	Gut microbiota abundance (phylum Tenericutes id.3919)
ebi-a-GCST90017117	MR Egger	12	-0.140051	0.284514	0.633173	0.869314	0.497729	1.51831	Gut microbiota abundance (phylum Tenericutes id.3919)
ebi-a-GCST90017117	Simple mode	12	-0.0805723	0.191961	0.682761	0.922588	0.633297	1.34403	Gut microbiota abundance (phylum Tenericutes id.3919)
ebi-a-GCST90017117	Weighted median	12	-0.0671997	0.113576	0.554069	0.935008	0.748407	1.16813	Gut microbiota abundance (phylum Tenericutes id.3919)
ebi-a-GCST90017117	Weighted mode	12	-0.142245	0.187604	0.464255	0.867408	0.600526	1.2529	Gut microbiota abundance (phylum Tenericutes id.3919)
ebi-a-GCST90017118	Inverse variance weighted	12	0.135153	0.0894462	0.130789	1.14471	0.960634	1.36406	Gut microbiota abundance (phylum Verrucomicrobia id.3982)
ebi-a-GCST90017118	MR Egger	12	0.0128534	0.249119	0.959867	1.01294	0.621624	1.65058	Gut microbiota abundance (phylum Verrucomicrobia id.3982)
ebi-a-GCST90017118	Simple mode	12	0.0166295	0.182594	0.929072	1.01677	0.710877	1.45428	Gut microbiota abundance (phylum Verrucomicrobia id.3982)
ebi-a-GCST90017118	Weighted median	12	0.0473729	0.112397	0.673407	1.04851	0.8412	1.30692	Gut microbiota abundance (phylum Verrucomicrobia id.3982)
ebi-a-GCST90017118	Weighted mode	12	0.00528986	0.180878	0.977193	1.0053	0.70523	1.43306	Gut microbiota abundance (phylum Verrucomicrobia id.3982)
