# Supplementary material for: Causal relationship between gut microbiota and male erectile dysfunction: a Mendelian randomization analysis
Source: Front Microbiol. 2024 Aug 29;15:1367740. doi: 10.3389/fmicb.2024.1367740 (PMC11390668; doi:10.3389/fmicb.2024.1367740)
Supplement: Supplementary file 4 [file Table_4.xlsx]

## Sheet: Sheet1
Sensitivity Analysis Result
Exposure	Q	MRegger_interpreter	MRegger_interpreter_pval	MR-PRESSO_global_pval	trait
ebi-a-GCST90017022	0.587531	-0.0216708	0.552141	0.631	Gut microbiota abundance (genus Lachnospiraceae NC2004 group id.11316)
ebi-a-GCST90017036	0.625411	0.000346144	0.987845	0.65	Gut microbiota abundance (genus Oscillibacter id.2063)
ebi-a-GCST90017060	0.373581	0.0209071	0.30829	0.447	Gut microbiota abundance (genus Ruminococcaceae UCG013 id.11370)
ebi-a-GCST90017075	0.584643	0.0071978	0.87561	0.62	Gut microbiota abundance (genus Tyzzerella3 id.11335)
ebi-a-GCST90016940	0.437035	-0.0121147	0.42018	0.464	Gut microbiota abundance (family Lachnospiraceae id.1987)
